# Supplementary material for: Meta-analysis reveals profound responses of plant traits to glacial CO2 levels
Source: Ecol Evol. 2013 Oct 18;3(13):4525–35. doi: 10.1002/ece3.836 (PMC3856751; doi:10.1002/ece3.836)
Supplement: Supplementary file 1 [file ece30003-4525-SD1.csv]

reference	pubyear	genus	species	name	c3c4	woodherb	genotype	elevation	treatment	soilaqua	samplesize	duration	germination	co2conc	humidity	potsize	plantsm2	minppfd	lightlevelav	maxppfd	fertelization	lowplevel	tempday	tempnight	daylength	watering	rootw	rootwertyp	rootwerror	rootwgraph	ratrs	ratrsertyp	ratrserror	graphratrs	shootw	shootwertyp	shootwerror	graphshootw	stemw	stemwertyp	stemwerror	stempcnt	stempcntertyp	stempcnterror	graphstempcnt	leafw	leafwertyp	leafwerror	leafpcnt
Allen_etal_AgronomyJournal1991	1991	Glycine	max	Glycine_max	C3	herb			climateroom	soil	4	94	growth	160			51		outside				31	23	11.16														1.48							2.3
Allen_etal_AgronomyJournal1991	1991	Glycine	max	Glycine_max	C3	herb			climateroom	soil	4	94	growth	220			51		outside				31	23	11.16														2.29							2.62
Allen_etal_AgronomyJournal1991	1991	Glycine	max	Glycine_max	C3	herb			climateroom	soil	4	94	growth	330			51		outside				31	23	11.16														4.63							6.09
Allen_etal_AgronomyJournal1991	1991	Glycine	max	Glycine_max	C3	herb			climateroom	soil	4	94	growth	660			51		outside				31	23	11.16														6.42							5.43
Baker_etal_AgronomyJournal1990	1990	Oryza	sativa	Oryza_sativa	C4	herb			climateroom	soil	2	62	growth	160					1347		high		31			high
Baker_etal_AgronomyJournal1990	1990	Oryza	sativa	Oryza_sativa	C4	herb			climateroom	soil	2	62	growth	330					1421		high		32			high
Baker_etal_AgronomyJournal1990	1990	Oryza	sativa	Oryza_sativa	C4	herb			climateroom	soil	2	62	growth	660					1470		high		33			high
Baker_etal_AgronomyJournal1990	1990	Oryza	sativa	Oryza_sativa	C4	herb			climateroom	soil	1	74	growth	160					1300		high		34			high
Baker_etal_AgronomyJournal1990	1990	Oryza	sativa	Oryza_sativa	C4	herb			climateroom	soil	1	74	growth	250					1300		high		35			high
Baker_etal_AgronomyJournal1990	1990	Oryza	sativa	Oryza_sativa	C4	herb			climateroom	soil	1	74	growth	330					1300		high		36			high
Baker_etal_AgronomyJournal1990	1990	Oryza	sativa	Oryza_sativa	C4	herb			climateroom	soil	1	74	growth	500					1300		high		37			high
Baker_etal_AgronomyJournal1990	1990	Oryza	sativa	Oryza_sativa	C4	herb			climateroom	soil	1	74	growth	660					1300		high		38			high
Baker_etal_AgronomyJournal1990	1990	Oryza	sativa	Oryza_sativa	C4	herb			climateroom	soil	1	74	growth	900					1300		high		39			high
Campbell_etal_GlobalChangeBiology2005	2005	Nicotiana	tabacum	Nicotiana_tabacum	C3	herb			climateroom	soil	12	105	prev	100		8			550		high		30	25	16	high									12	sd	2
Campbell_etal_GlobalChangeBiology2005	2005	Nicotiana	tabacum	Nicotiana_tabacum	C3	herb			climateroom	soil	12	105	prev	150		8			550		high		30	25	16	high									18	sd	4
Campbell_etal_GlobalChangeBiology2005	2005	Nicotiana	tabacum	Nicotiana_tabacum	C3	herb			climateroom	soil	3	19	prev	100		0.5			550		high		19	15	16	high									0.63	sd	0.43
Campbell_etal_GlobalChangeBiology2005	2005	Nicotiana	tabacum	Nicotiana_tabacum	C3	herb			climateroom	soil	3	19	prev	150		0.5			550		high		19	15	16	high									6.01	sd	2.38
Campbell_etal_GlobalChangeBiology2005	2005	Nicotiana	tabacum	Nicotiana_tabacum	C3	herb			climateroom	soil	3	19	prev	190		0.5			550		high		19	15	16	high									5.58	sd	3.43
Campbell_etal_GlobalChangeBiology2005	2005	Nicotiana	tabacum	Nicotiana_tabacum	C3	herb			climateroom	soil	3	19	prev	270		0.5			550		high		19	15	16	high									9.25	sd	4
Campbell_etal_GlobalChangeBiology2005	2005	Nicotiana	tabacum	Nicotiana_tabacum	C3	herb			climateroom	soil	2	19	prev	100		0.5			550		high		30	25	16	high									0.86	sd	0.72
Campbell_etal_GlobalChangeBiology2005	2005	Nicotiana	tabacum	Nicotiana_tabacum	C3	herb			climateroom	soil	2	19	prev	150		0.5			550		high		30	25	16	high									0.97	sd	0.71
Campbell_etal_GlobalChangeBiology2005	2005	Nicotiana	tabacum	Nicotiana_tabacum	C3	herb			climateroom	soil	2	19	prev	190		0.5			550		high		30	25	16	high									10.2	sd	5.7
Campbell_etal_GlobalChangeBiology2005	2005	Nicotiana	tabacum	Nicotiana_tabacum	C3	herb			climateroom	soil	2	19	prev	270		0.5			550		high		30	25	16	high									19.8	sd	10.21
Campbell_etal_GlobalChangeBiology2005	2005	Nicotiana	tabacum	Nicotiana_tabacum	C3	herb			climateroom	soil	9	33	prev	150		0.5			1750		high		19	15	16	high
Campbell_etal_GlobalChangeBiology2005	2005	Nicotiana	tabacum	Nicotiana_tabacum	C3	herb			climateroom	soil	9	33	prev	200		0.5			1750		high		19	15	16	high
Campbell_etal_GlobalChangeBiology2005	2005	Nicotiana	tabacum	Nicotiana_tabacum	C3	herb			climateroom	soil	9	33	prev	270		0.5			1750		high		19	15	16	high
Campbell_etal_GlobalChangeBiology2005	2005	Nicotiana	tabacum	Nicotiana_tabacum	C3	herb			climateroom	soil	9	28	prev	200		0.5			1750		high		30	25	16	high
Campbell_etal_GlobalChangeBiology2005	2005	Nicotiana	tabacum	Nicotiana_tabacum	C3	herb			climateroom	soil	9	28	prev	270		0.5			1750		high		30	25	16	high
Campbell_etal_GlobalChangeBiology2005	2005	Nicotiana	tabacum	Nicotiana_tabacum	C3	herb			climateroom	soil	2	20	prev	100		0.5			550		high		30	25	16	high
Campbell_etal_GlobalChangeBiology2005	2005	Nicotiana	tabacum	Nicotiana_tabacum	C3	herb			climateroom	soil	2	20	prev	150		0.5			550		high		30	25	16	high
Campbell_etal_GlobalChangeBiology2005	2005	Nicotiana	tabacum	Nicotiana_tabacum	C3	herb			climateroom	soil	2	20	prev	190		0.5			550		high		30	25	16	high
Campbell_etal_GlobalChangeBiology2005	2005	Nicotiana	tabacum	Nicotiana_tabacum	C3	herb			climateroom	soil	2	20	prev	270		0.5			550		high		30	25	16	high
Campbell_etal_GlobalChangeBiology2005	2005	Nicotiana	tabacum	Nicotiana_tabacum	C3	herb			climateroom	soil	3	20	prev	100		0.5			550		high		30	25	16	high
Campbell_etal_GlobalChangeBiology2005	2005	Nicotiana	tabacum	Nicotiana_tabacum	C3	herb			climateroom	soil	3	20	prev	150		0.5			550		high		30	25	16	high
Campbell_etal_GlobalChangeBiology2005	2005	Nicotiana	tabacum	Nicotiana_tabacum	C3	herb			climateroom	soil	3	20	prev	190		0.5			550		high		30	25	16	high
Campbell_etal_GlobalChangeBiology2005	2005	Nicotiana	tabacum	Nicotiana_tabacum	C3	herb			climateroom	soil	3	20	prev	270		0.5			550		high		30	25	16	high
Campbell_etal_GlobalChangeBiology2005	2005	Nicotiana	tabacum	Nicotiana_tabacum	C3	herb			climateroom	soil	9	33	prev	100		0.5			550		high		30	25	16	high
Campbell_etal_GlobalChangeBiology2005	2005	Nicotiana	tabacum	Nicotiana_tabacum	C3	herb			climateroom	soil	9	33	prev	150		0.5			550		high		30	25	16	high
Campbell_etal_GlobalChangeBiology2005	2005	Nicotiana	tabacum	Nicotiana_tabacum	C3	herb			climateroom	soil	9	33	prev	190		0.5			550		high		30	25	16	high
Campbell_etal_GlobalChangeBiology2005	2005	Nicotiana	tabacum	Nicotiana_tabacum	C3	herb			climateroom	soil	9	33	prev	270		0.5			550		high		30	25	16	high
Campbell_etal_GlobalChangeBiology2005	2005	Nicotiana	tabacum	Nicotiana_tabacum	C3	herb			climateroom	soil	9	33	prev	100		0.5			550		high		19	15	16	high
Campbell_etal_GlobalChangeBiology2005	2005	Nicotiana	tabacum	Nicotiana_tabacum	C3	herb			climateroom	soil	9	33	prev	150		0.5			550		high		19	15	16	high
Campbell_etal_GlobalChangeBiology2005	2005	Nicotiana	tabacum	Nicotiana_tabacum	C3	herb			climateroom	soil	9	33	prev	190		0.5			550		high		19	15	16	high
Campbell_etal_GlobalChangeBiology2005	2005	Nicotiana	tabacum	Nicotiana_tabacum	C3	herb			climateroom	soil	9	33	prev	270		0.5			550		high		19	15	16	high
Campbell_etal_GlobalChangeBiology2005	2005	Nicotiana	tabacum	Nicotiana_tabacum	C3	herb			climateroom	soil	9	33	prev	100		0.5			550		high		30	25	16	high
Campbell_etal_GlobalChangeBiology2005	2005	Nicotiana	tabacum	Nicotiana_tabacum	C3	herb			climateroom	soil	9	33	prev	150		0.5			550		high		30	25	16	high
Campbell_etal_GlobalChangeBiology2005	2005	Nicotiana	tabacum	Nicotiana_tabacum	C3	herb			climateroom	soil	9	33	prev	190		0.5			550		high		30	25	16	high
Campbell_etal_GlobalChangeBiology2005	2005	Nicotiana	tabacum	Nicotiana_tabacum	C3	herb			climateroom	soil	9	33	prev	270		0.5			550		high		30	25	16	high
Campbell_etal_GlobalChangeBiology2005	2005	Nicotiana	tabacum	Nicotiana_tabacum	C3	herb			climateroom	soil	9	33	prev	100		0.5			550		high		19	15	16	high
Campbell_etal_GlobalChangeBiology2005	2005	Nicotiana	tabacum	Nicotiana_tabacum	C3	herb			climateroom	soil	9	33	prev	150		0.5			550		high		19	15	16	high
Campbell_etal_GlobalChangeBiology2005	2005	Nicotiana	tabacum	Nicotiana_tabacum	C3	herb			climateroom	soil	9	33	prev	190		0.5			550		high		19	15	16	high
Campbell_etal_GlobalChangeBiology2005	2005	Nicotiana	tabacum	Nicotiana_tabacum	C3	herb			climateroom	soil	9	33	prev	270		0.5			550		high		19	15	16	high
Campbell_etal_PlantCellEnvironment2006	2006	Lupinus	albus	Lupinus_albus	C3	herb			climateroom	aqua	6	22	prev	200	65	32			950		lowP	0.00000069	19	15	16	high
Campbell_etal_PlantCellEnvironment2006	2006	Lupinus	albus	Lupinus_albus	C3	herb			climateroom	aqua	6	22	prev	200	65	32			950		high		19	15	16	high
Campbell_etal_PlantCellEnvironment2006	2006	Lupinus	albus	Lupinus_albus	C3	herb			climateroom	aqua	6	22	prev	750	65	32			950		lowP		19	15	16	high
Campbell_etal_PlantCellEnvironment2006	2006	Lupinus	albus	Lupinus_albus	C3	herb			climateroom	aqua	6	22	prev	750	65	32			950		high		19	15	16	high
Campbell_etal_PlantCellEnvironment2006	2006	Lupinus	albus	Lupinus_albus	C3	herb			climateroom	aqua	6	22	prev	200	65	32			1200		lowP		19	15	16	high
Campbell_etal_PlantCellEnvironment2006	2006	Lupinus	albus	Lupinus_albus	C3	herb			climateroom	aqua	6	22	prev	200	65	32			1200		high		19	15	16	high
Campbell_etal_PlantCellEnvironment2006	2006	Lupinus	albus	Lupinus_albus	C3	herb			climateroom	aqua	6	22	prev	750	65	32			1200		lowP		19	15	16	high
Campbell_etal_PlantCellEnvironment2006	2006	Lupinus	albus	Lupinus_albus	C3	herb			climateroom	aqua	6	22	prev	750	65	32			1200		high		19	15	16	high
Cowling_Sage_PlantCellEnvironment1998	1998	Phaseolus	vulgaris	Phaseolus_vulgaris	C3	herb			climateroom	sand	15	23	prev	380	50	3			520		high		25	20	12	high
Cowling_Sage_PlantCellEnvironment1998	1998	Phaseolus	vulgaris	Phaseolus_vulgaris	C3	herb			climateroom	sand	15	23	prev	380	50	3			520		high		36	29	12	high					0.46	se	0.2
Cowling_Sage_PlantCellEnvironment1998	1998	Phaseolus	vulgaris	Phaseolus_vulgaris	C3	herb			climateroom	sand	15	23	prev	200	78	3			520		high		25	20	12	high
Cowling_Sage_PlantCellEnvironment1998	1998	Phaseolus	vulgaris	Phaseolus_vulgaris	C3	herb			climateroom	sand	15	23	prev	200	78	3			520		high		36	29	12	high					0.46	se	0.01
Cowling_Sage_PlantCellEnvironment1998	1998	Phaseolus	vulgaris	Phaseolus_vulgaris	C3	herb			climateroom	sand	20	22	prev	380	50	8			520		high		25	20	12	high
Cowling_Sage_PlantCellEnvironment1998	1998	Phaseolus	vulgaris	Phaseolus_vulgaris	C3	herb			climateroom	sand	20	22	prev	380	50	8			520		high		36	29	12	high
Cowling_Sage_PlantCellEnvironment1998	1998	Phaseolus	vulgaris	Phaseolus_vulgaris	C3	herb			climateroom	sand	20	22	prev	200	78	8			520		high		25	20	12	high
Cowling_Sage_PlantCellEnvironment1998	1998	Phaseolus	vulgaris	Phaseolus_vulgaris	C3	herb			climateroom	sand	20	22	prev	200	78	8			520		high		36	29	12	high
Cowling_Sage_PlantCellEnvironment1998	1998	Phaseolus	vulgaris	Phaseolus_vulgaris	C3	herb			climateroom	sand	6	22	prev	380	50	8			520		high		25	20	12	high
Cowling_Sage_PlantCellEnvironment1998	1998	Phaseolus	vulgaris	Phaseolus_vulgaris	C3	herb			climateroom	sand	6	22	prev	380	50	8			520		high		36	29	12	high
Cowling_Sage_PlantCellEnvironment1998	1998	Phaseolus	vulgaris	Phaseolus_vulgaris	C3	herb			climateroom	sand	6	22	prev	200	78	8			520		high		25	20	12	high
Cowling_Sage_PlantCellEnvironment1998	1998	Phaseolus	vulgaris	Phaseolus_vulgaris	C3	herb			climateroom	sand	6	22	prev	200	78	8			520		high		36	29	12	high
Cowling_Sage_PlantCellEnvironment1998	1998	Phaseolus	vulgaris	Phaseolus_vulgaris	C3	herb			climateroom	sand	20	22	prev	380	50	8			520		high		25	20	12	high
Cowling_Sage_PlantCellEnvironment1998	1998	Phaseolus	vulgaris	Phaseolus_vulgaris	C3	herb			climateroom	sand	20	22	prev	380	50	8			520		high		36	29	12	high
Cowling_Sage_PlantCellEnvironment1998	1998	Phaseolus	vulgaris	Phaseolus_vulgaris	C3	herb			climateroom	sand	20	22	prev	200	78	8			520		high		25	20	12	high
Cowling_Sage_PlantCellEnvironment1998	1998	Phaseolus	vulgaris	Phaseolus_vulgaris	C3	herb			climateroom	sand	20	22	prev	200	78	8			520		high		36	29	12	high
Cowling_Sage_PlantCellEnvironment1998	1998	Phaseolus	vulgaris	Phaseolus_vulgaris	C3	herb			climateroom	sand	3	34	prev	380	50	8			537		high		25	20	12	high
Cowling_Sage_PlantCellEnvironment1998	1998	Phaseolus	vulgaris	Phaseolus_vulgaris	C3	herb			climateroom	sand	3	34	prev	380	50	8			537		high		36	29	12	high
Cowling_Sage_PlantCellEnvironment1998	1998	Phaseolus	vulgaris	Phaseolus_vulgaris	C3	herb			climateroom	sand	3	34	prev	200	78	8			537		high		25	20	12	high
Cowling_Sage_PlantCellEnvironment1998	1998	Phaseolus	vulgaris	Phaseolus_vulgaris	C3	herb			climateroom	sand	3	34	prev	200	78	8			537		high		36	29	12	high
Cunniff_etal_GlobalChangeBiology2008	2008	Hordeum	spontaneum	Hordeum_spontaneum	C3	herb			climateroom	sand	3	45	prev	180		0.648		150	492.5	835	high		26	16	14	high					1.7401	se	0.1291	y
Cunniff_etal_GlobalChangeBiology2008	2008	Hordeum	spontaneum	Hordeum_spontaneum	C3	herb			climateroom	sand	3	45	prev	280		0.648		150	492.5	835	high		26	16	14	high					1.833	se	0.1549	y
Cunniff_etal_GlobalChangeBiology2008	2008	Hordeum	spontaneum	Hordeum_spontaneum	C3	herb			climateroom	sand	3	45	prev	380		0.648		150	492.5	835	high		26	16	14	high					2.2823	se	0.3253	y
Cunniff_etal_GlobalChangeBiology2008	2008	Panicum	miliaceum	Panicum_miliaceum	C4	herb			climateroom	sand	3	45	prev	180		0.648		150	492.5	835	high		26	16	14	high					1.2753	se	0.0981	y
Cunniff_etal_GlobalChangeBiology2008	2008	Panicum	miliaceum	Panicum_miliaceum	C4	herb			climateroom	sand	3	45	prev	280		0.648		150	492.5	835	high		26	16	14	high					1.8176	se	0.0826	y
Cunniff_etal_GlobalChangeBiology2008	2008	Panicum	miliaceum	Panicum_miliaceum	C4	herb			climateroom	sand	3	45	prev	380		0.648		150	492.5	835	high		26	16	14	high					2.4527	se	0.0981	y
Cunniff_etal_GlobalChangeBiology2008	2008	Setaria	viridis	Setaria_viridis	C4	herb			climateroom	sand	3	45	prev	180		0.648		150	492.5	835	high		26	16	14	high					0.537	se	0.0929	y
Cunniff_etal_GlobalChangeBiology2008	2008	Setaria	viridis	Setaria_viridis	C4	herb			climateroom	sand	3	45	prev	280		0.648		150	492.5	835	high		26	16	14	high					0.8003	se	0.1136	y
Cunniff_etal_GlobalChangeBiology2008	2008	Setaria	viridis	Setaria_viridis	C4	herb			climateroom	sand	3	45	prev	380		0.648		150	492.5	835	high		26	16	14	high					0.9811	se	0.1394	y
Cunniff_etal_GlobalChangeBiology2008	2008	Pennisetum	violaceum	Penisetum_violaceum	C4	herb			climateroom	sand	3	45	prev	180		0.648		150	492.5	835	high		26	16	14	high					1.4716	se	0.2117	y
Cunniff_etal_GlobalChangeBiology2008	2008	Pennisetum	violaceum	Penisetum_violaceum	C4	herb			climateroom	sand	3	45	prev	280		0.648		150	492.5	835	high		26	16	14	high					1.7246	se	0.2117	y
Cunniff_etal_GlobalChangeBiology2008	2008	Pennisetum	violaceum	Penisetum_violaceum	C4	herb			climateroom	sand	3	45	prev	380		0.648		150	492.5	835	high		26	16	14	high					1.4768	se	0.1394	y
Cunniff_etal_GlobalChangeBiology2008	2008	Sorghum	arundinaceum	Sorghum_arundinaceum	C4	herb			climateroom	sand	3	45	prev	180		0.648		150	492.5	835	high		26	16	14	high					2.1429	se	0.2737	y
Cunniff_etal_GlobalChangeBiology2008	2008	Sorghum	arundinaceum	Sorghum_arundinaceum	C4	herb			climateroom	sand	3	45	prev	280		0.648		150	492.5	835	high		26	16	14	high					2.6437	se	0.2375	y
Cunniff_etal_GlobalChangeBiology2008	2008	Sorghum	arundinaceum	Sorghum_arundinaceum	C4	herb			climateroom	sand	3	45	prev	380		0.648		150	492.5	835	high		26	16	14	high					2.685	se	0.2943	y
Cunniff_etal_GlobalChangeBiology2008	2008	Zea	mays	Zea_mays	C4	herb			climateroom	sand	3	45	prev	180		0.648		150	492.5	835	high		26	16	14	high					1.58	se	0.0671	y
Cunniff_etal_GlobalChangeBiology2008	2008	Zea	mays	Zea_mays	C4	herb			climateroom	sand	3	45	prev	280		0.648		150	492.5	835	high		26	16	14	high					1.9104	se	0.0878	y
Cunniff_etal_GlobalChangeBiology2008	2008	Zea	mays	Zea_mays	C4	herb			climateroom	sand	3	45	prev	380		0.648		150	492.5	835	high		26	16	14	high					1.8589	se	0.1084	y
Cunniff_etal_GlobalChangeBiology2008	2008	Hordeum	spontaneum	Hordeum_spontaneum	C3	herb			climateroom	sand	3	45	prev	180		0.648			1000		high		26	16	14	high
Cunniff_etal_GlobalChangeBiology2008	2008	Hordeum	spontaneum	Hordeum_spontaneum	C3	herb			climateroom	sand	3	45	prev	280		0.648			1000		high		26	16	14	high
Cunniff_etal_GlobalChangeBiology2008	2008	Hordeum	spontaneum	Hordeum_spontaneum	C3	herb			climateroom	sand	3	45	prev	380		0.648			1000		high		26	16	14	high
Cunniff_etal_GlobalChangeBiology2008	2008	Panicum	miliaceum	Panicum_miliaceum	C4	herb			climateroom	sand	3	45	prev	180		0.648			1000		high		26	16	14	high
Cunniff_etal_GlobalChangeBiology2008	2008	Panicum	miliaceum	Panicum_miliaceum	C4	herb			climateroom	sand	3	45	prev	280		0.648			1000		high		26	16	14	high
Cunniff_etal_GlobalChangeBiology2008	2008	Panicum	miliaceum	Panicum_miliaceum	C4	herb			climateroom	sand	3	45	prev	380		0.648			1000		high		26	16	14	high
Cunniff_etal_GlobalChangeBiology2008	2008	Setaria	viridis	Setaria_viridis	C4	herb			climateroom	sand	3	45	prev	180		0.648			1000		high		26	16	14	high
Cunniff_etal_GlobalChangeBiology2008	2008	Setaria	viridis	Setaria_viridis	C4	herb			climateroom	sand	3	45	prev	280		0.648			1000		high		26	16	14	high
Cunniff_etal_GlobalChangeBiology2008	2008	Setaria	viridis	Setaria_viridis	C4	herb			climateroom	sand	3	45	prev	380		0.648			1000		high		26	16	14	high
Cunniff_etal_GlobalChangeBiology2008	2008	Pennisetum	violaceum	Penisetum_violaceum	C4	herb			climateroom	sand	3	45	prev	180		0.648			1000		high		26	16	14	high
Cunniff_etal_GlobalChangeBiology2008	2008	Pennisetum	violaceum	Penisetum_violaceum	C4	herb			climateroom	sand	3	45	prev	280		0.648			1000		high		26	16	14	high
Cunniff_etal_GlobalChangeBiology2008	2008	Pennisetum	violaceum	Penisetum_violaceum	C4	herb			climateroom	sand	3	45	prev	380		0.648			1000		high		26	16	14	high
Cunniff_etal_GlobalChangeBiology2008	2008	Sorghum	arundinaceum	Sorghum_arundinaceum	C4	herb			climateroom	sand	3	45	prev	180		0.648			1000		high		26	16	14	high
Cunniff_etal_GlobalChangeBiology2008	2008	Sorghum	arundinaceum	Sorghum_arundinaceum	C4	herb			climateroom	sand	3	45	prev	280		0.648			1000		high		26	16	14	high
Cunniff_etal_GlobalChangeBiology2008	2008	Sorghum	arundinaceum	Sorghum_arundinaceum	C4	herb			climateroom	sand	3	45	prev	380		0.648			1000		high		26	16	14	high
Cunniff_etal_GlobalChangeBiology2008	2008	Zea	mays	Zea_mays	C4	herb			climateroom	sand	3	45	prev	180		0.648			1000		high		26	16	14	high
Cunniff_etal_GlobalChangeBiology2008	2008	Zea	mays	Zea_mays	C4	herb			climateroom	sand	3	45	prev	280		0.648			1000		high		26	16	14	high
Cunniff_etal_GlobalChangeBiology2008	2008	Zea	mays	Zea_mays	C4	herb			climateroom	sand	3	45	prev	380		0.648			1000		high		26	16	14	high
Dippery_etal_Oecologia1995	1995	Abutilon	theophrasti	Abutilon_theophrasti	C3	herb			climateroom	gravel	5	35	growth	150	70	3.5			1000		high		28	22	14	high	0.38	se	0.06		0.17	se	0.049						0.37	se	0.06					2.06	se	0.27
Dippery_etal_Oecologia1995	1995	Abutilon	theophrasti	Abutilon_theophrasti	C3	herb			climateroom	gravel	5	35	growth	270	70	3.5			1000		high		28	22	14	high	5.2	se	0.3		0.23	se	0.003						8.3	se	0.5					4.4	se	0.73
Dippery_etal_Oecologia1995	1995	Abutilon	theophrasti	Abutilon_theophrasti	C3	herb			climateroom	gravel	5	35	growth	350	70	3.5			1000		high		28	22	14	high	7.6	se	1		0.26	se	0.015						11.3	se	0.9					17.3	se	1.3
Dippery_etal_Oecologia1995	1995	Abutilon	theophrasti	Abutilon_theophrasti	C3	herb			climateroom	gravel	5	35	growth	700	70	3.5			1000		high		28	22	14	high	11.7	se	1		0.34	se	0.022						15.3	se	1.3					19.3	se	1.4
Dippery_etal_Oecologia1995	1995	Amarathus	retroflexus	Amaranthus_retroflexus	C4	herb			climateroom	gravel	5	35	growth	150	70	3.5			1000		high		28	22	14	high	8.7	se	1		0.16	se	0.012						25.9	se	1.2					17.1	se	1.4
Dippery_etal_Oecologia1995	1995	Amarathus	retroflexus	Amaranthus_retroflexus	C4	herb			climateroom	gravel	5	35	growth	270	70	3.5			1000		high		28	22	14	high	9.6	se	0.6		0.15	se	0.0065						30.1	se	0.9					19.9	se	0.63
Dippery_etal_Oecologia1995	1995	Amarathus	retroflexus	Amaranthus_retroflexus	C4	herb			climateroom	gravel	5	35	growth	350	70	3.5			1000		high		28	22	14	high	10.1	se	0.4		0.16	se	0.0044						31.5	se	1.5					19.9	se	0.77
Dippery_etal_Oecologia1995	1995	Amarathus	retroflexus	Amaranthus_retroflexus	C4	herb			climateroom	gravel	5	35	growth	700	70	3.5			1000		high		28	22	14	high	11.1	se	0.7		0.18	se	0.014						32.5	se	2.4					18	se	0.12
Ghannoum_etal_GlobalChangeBiology2010	2010	Eucalyptus	saligna	Eucalyptus_saligna	C3	wood			greenhouse	soil	18	150	prev	290	70	7			1250	2360	high		26	18		high																31							36
Ghannoum_etal_GlobalChangeBiology2010	2010	Eucalyptus	saligna	Eucalyptus_saligna	C3	wood			greenhouse	soil	18	150	prev	400	70	7			1250	2360	high		26	18		high																33							31
Ghannoum_etal_GlobalChangeBiology2010	2010	Eucalyptus	saligna	Eucalyptus_saligna	C3	wood			greenhouse	soil	18	150	prev	640	70	7			1250	2360	high		26	18		high																34							33
Ghannoum_etal_GlobalChangeBiology2010	2010	Eucalyptus	sideroxylon	Eucalyptus_sideroxylon	C3	wood			greenhouse	soil	18	150	prev	290	70	7			1250	2360	high		26	18		high																31							33
Ghannoum_etal_GlobalChangeBiology2010	2010	Eucalyptus	sideroxylon	Eucalyptus_sideroxylon	C3	wood			greenhouse	soil	18	150	prev	400	70	7			1250	2360	high		26	18		high																27							38
Ghannoum_etal_GlobalChangeBiology2010	2010	Eucalyptus	sideroxylon	Eucalyptus_sideroxylon	C3	wood			greenhouse	soil	18	150	prev	640	70	7			1250	2360	high		26	18		high																29							35
Gonzalez-Meler_etal_PhysiologiaPlantarum2009	2009	Arabidopsis	thaliana	Arabidopsis_thaliana	C3	herb			selection	peat	5		prev	200		0.5			350		high		25	25	14	high
Gonzalez-Meler_etal_PhysiologiaPlantarum2009	2009	Arabidopsis	thaliana	Arabidopsis_thaliana	C3	herb			selection	peat	5		prev	360		0.5			350		high		25	25	14	high
Gonzalez-Meler_etal_PhysiologiaPlantarum2009	2009	Arabidopsis	thaliana	Arabidopsis_thaliana	C3	herb			selection	peat	5		prev	700		0.5			350		high		25	25	14	high
Hovenden_Schimanski_AustralianJournalPlantPhysiology2000	2000	Nothofagus	cunninghamii	Nothofagus_cunninghamii	C3	wood	3-feb		climateroom	sand	3		cutting	380		2.6			1000		high		20	8	14	high	1.81	se	0.32										1.54	se	0.31	32.1	se	1.47		1.45	se	0.35	29.9
Hovenden_Schimanski_AustralianJournalPlantPhysiology2000	2000	Nothofagus	cunninghamii	Nothofagus_cunninghamii	C3	wood	3-feb		climateroom	sand	3		cutting	170		2.6			1000		high		20	8	14	high	0.38	se	0.18										0.36	se	0.18	29.9	se	1.08		0.42	se	0.2	36.5
Hovenden_Schimanski_AustralianJournalPlantPhysiology2000	2000	Nothofagus	cunninghamii	Nothofagus_cunninghamii	C3	wood	03-May		climateroom	sand	3		cutting	380		2.6			1000		high		20	8	14	high	1.32	se	0.12										1.32	se	0.24	32.2	se	0.65		1.44	se	0.33	34.3
Hovenden_Schimanski_AustralianJournalPlantPhysiology2000	2000	Nothofagus	cunninghamii	Nothofagus_cunninghamii	C3	wood	03-May		climateroom	sand	3		cutting	170		2.6			1000		high		20	8	14	high	0.43	se	0.19										0.5	se	0.3	31.7	se	1.46		0.6	se	0.38	35.6
Hovenden_Schimanski_AustralianJournalPlantPhysiology2000	2000	Nothofagus	cunninghamii	Nothofagus_cunninghamii	C3	wood	3-jun		climateroom	sand	3		cutting	380		2.6			1000		high		20	8	14	high	0.9	se	0.05										1.43	se	0.09	42.4	se	0.88		1.04	se	0.03	30.9
Hovenden_Schimanski_AustralianJournalPlantPhysiology2000	2000	Nothofagus	cunninghamii	Nothofagus_cunninghamii	C3	wood	3-jun		climateroom	sand	3		cutting	170		2.6			1000		high		20	8	14	high	0.74	se	0.16										0.82	se	0.1	34.6	se	1.31		0.85	se	0.15	35.2
Hovenden_Schimanski_AustralianJournalPlantPhysiology2000	2000	Nothofagus	cunninghamii	Nothofagus_cunninghamii	C3	wood	7-jun		climateroom	sand	3		cutting	380		2.6			1000		high		20	8	14	high	0.92	se	0.1										1.18	se	0.14	37.8	se	1.08		1.02	se	0.15	32.4
Hovenden_Schimanski_AustralianJournalPlantPhysiology2000	2000	Nothofagus	cunninghamii	Nothofagus_cunninghamii	C3	wood	7-jun		climateroom	sand	3		cutting	170		2.6			1000		high		20	8	14	high	0.5	se	0.06										0.63	se	0.02	36.7	se	1.82		0.6	se	0.06	34.5
Hovenden_Schimanski_AustralianJournalPlantPhysiology2000	2000	Nothofagus	cunninghamii	Nothofagus_cunninghamii	C3	wood	Ncaverage		climateroom	sand	12		cutting	380		2.6			1000		high		20	8	14	high	1.24	se	0.14										1.37	se	0.1	36.1	se	1.37		1.23	se	0.12	31.9
Hovenden_Schimanski_AustralianJournalPlantPhysiology2000	2000	Nothofagus	cunninghamii	Nothofagus_cunninghamii	C3	wood	Ncaverage		climateroom	sand	12		cutting	170		2.6			1000		high		20	8	14	high	0.51	se	0.08										0.58	se	0.08	33.8	se	1.28		0.6	se	0.011	35
Lewis_etal_NewPhytologist2010	2010	Populus	deltoides	Populus_deltoides	C3	wood			climateroom	sand	4	70	cutting	200	70	70			1000		lowP	0.004	29	19	14	high																35.593	se	1.4689	y				27.57453333
Lewis_etal_NewPhytologist2010	2010	Populus	deltoides	Populus_deltoides	C3	wood			climateroom	sand	4	70	cutting	200	70	70			1000		lowP	0.012	29	19	14	high																35.5318	se	1.5302	y				28.9212
Lewis_etal_NewPhytologist2010	2010	Populus	deltoides	Populus_deltoides	C3	wood			climateroom	sand	4	70	cutting	200	70	70			1000		lowP	0.02	29	19	14	high																37.062	se	1.5302	y				29.22726667
Lewis_etal_NewPhytologist2010	2010	Populus	deltoides	Populus_deltoides	C3	wood			climateroom	sand	4	70	cutting	200	70	70			1000		lowP	0.06	29	19	14	high																37.4292	se	1.2242	y				32.16526667
Lewis_etal_NewPhytologist2010	2010	Populus	deltoides	Populus_deltoides	C3	wood			climateroom	sand	4	70	cutting	200	70	70			1000		lowP	0.1	29	19	14	high																36.3887	se	1.2854	y				32.71613333
Lewis_etal_NewPhytologist2010	2010	Populus	deltoides	Populus_deltoides	C3	wood			climateroom	sand	4	70	cutting	200	70	70			1000		high	0.5	29	19	14	high																39.6327	se	1.1018	y				30.08413333
Lewis_etal_NewPhytologist2010	2010	Populus	deltoides	Populus_deltoides	C3	wood			climateroom	sand	4	70	cutting	350	70	70			1000		lowP	0.004	29	19	14	high																35.5318	se	1.5914	y				28.86
Lewis_etal_NewPhytologist2010	2010	Populus	deltoides	Populus_deltoides	C3	wood			climateroom	sand	4	70	cutting	350	70	70			1000		lowP	0.012	29	19	14	high																35.4705	se	1.5914	y				28.9212
Lewis_etal_NewPhytologist2010	2010	Populus	deltoides	Populus_deltoides	C3	wood			climateroom	sand	4	70	cutting	350	70	70			1000		lowP	0.02	29	19	14	high																32.8998	se	1.0406	y				29.22726667
Lewis_etal_NewPhytologist2010	2010	Populus	deltoides	Populus_deltoides	C3	wood			climateroom	sand	4	70	cutting	350	70	70			1000		lowP	0.06	29	19	14	high																33.8178	se	1.8363	y				29.96173333
Lewis_etal_NewPhytologist2010	2010	Populus	deltoides	Populus_deltoides	C3	wood			climateroom	sand	4	70	cutting	350	70	70			1000		lowP	0.1	29	19	14	high																34.5524	se	1.4078	y				34.73606667
Lewis_etal_NewPhytologist2010	2010	Populus	deltoides	Populus_deltoides	C3	wood			climateroom	sand	4	70	cutting	350	70	70			1000		high	0.5	29	19	14	high																38.3474	se	1.3466	y				33.0222
Lewis_etal_NewPhytologist2010	2010	Populus	deltoides	Populus_deltoides	C3	wood			climateroom	sand	4	70	cutting	700	70	70			1000		lowP	0.004	29	19	14	high																27.2686	se	1.7138	y				32.3488
Lewis_etal_NewPhytologist2010	2010	Populus	deltoides	Populus_deltoides	C3	wood			climateroom	sand	4	70	cutting	700	70	70			1000		lowP	0.012	29	19	14	high																30.0842	se	1.6526	y				32.53253333
Lewis_etal_NewPhytologist2010	2010	Populus	deltoides	Populus_deltoides	C3	wood			climateroom	sand	4	70	cutting	700	70	70			1000		lowP	0.02	29	19	14	high																29.6557	se	1.2242	y				34.3076
Lewis_etal_NewPhytologist2010	2010	Populus	deltoides	Populus_deltoides	C3	wood			climateroom	sand	4	70	cutting	700	70	70			1000		lowP	0.06	29	19	14	high																27.5133	se	1.2854	y				33.57306667
Lewis_etal_NewPhytologist2010	2010	Populus	deltoides	Populus_deltoides	C3	wood			climateroom	sand	4	70	cutting	700	70	70			1000		lowP	0.1	29	19	14	high																27.0237	se	1.2854	y				34.12393333
Lewis_etal_NewPhytologist2010	2010	Populus	deltoides	Populus_deltoides	C3	wood			climateroom	sand	4	70	cutting	700	70	70			1000		high	0.5	29	19	14	high																28.9212	se	1.3466	y				42.632
Lewis_etal_NewPhytologist2010	2010	Populus	deltoides	Populus_deltoides	C3	wood			climateroom	sand	4	70	cutting	200	70	70			2000		lowP	0.004	29	19	14	high
Lewis_etal_NewPhytologist2010	2010	Populus	deltoides	Populus_deltoides	C3	wood			climateroom	sand	4	70	cutting	200	70	70			2000		lowP	0.012	29	19	14	high
Lewis_etal_NewPhytologist2010	2010	Populus	deltoides	Populus_deltoides	C3	wood			climateroom	sand	4	70	cutting	200	70	70			2000		lowP	0.02	29	19	14	high
Lewis_etal_NewPhytologist2010	2010	Populus	deltoides	Populus_deltoides	C3	wood			climateroom	sand	4	70	cutting	200	70	70			2000		lowP	0.06	29	19	14	high
Lewis_etal_NewPhytologist2010	2010	Populus	deltoides	Populus_deltoides	C3	wood			climateroom	sand	4	70	cutting	200	70	70			2000		lowP	0.1	29	19	14	high
Lewis_etal_NewPhytologist2010	2010	Populus	deltoides	Populus_deltoides	C3	wood			climateroom	sand	4	70	cutting	200	70	70			2000		high	0.5	29	19	14	high
Lewis_etal_NewPhytologist2010	2010	Populus	deltoides	Populus_deltoides	C3	wood			climateroom	sand	4	70	cutting	350	70	70			2000		lowP	0.004	29	19	14	high
Lewis_etal_NewPhytologist2010	2010	Populus	deltoides	Populus_deltoides	C3	wood			climateroom	sand	4	70	cutting	350	70	70			2000		lowP	0.012	29	19	14	high
Lewis_etal_NewPhytologist2010	2010	Populus	deltoides	Populus_deltoides	C3	wood			climateroom	sand	4	70	cutting	350	70	70			2000		lowP	0.02	29	19	14	high
Lewis_etal_NewPhytologist2010	2010	Populus	deltoides	Populus_deltoides	C3	wood			climateroom	sand	4	70	cutting	350	70	70			2000		lowP	0.06	29	19	14	high
Lewis_etal_NewPhytologist2010	2010	Populus	deltoides	Populus_deltoides	C3	wood			climateroom	sand	4	70	cutting	350	70	70			2000		lowP	0.1	29	19	14	high
Lewis_etal_NewPhytologist2010	2010	Populus	deltoides	Populus_deltoides	C3	wood			climateroom	sand	4	70	cutting	350	70	70			2000		high	0.5	29	19	14	high
Lewis_etal_NewPhytologist2010	2010	Populus	deltoides	Populus_deltoides	C3	wood			climateroom	sand	4	70	cutting	700	70	70			2000		lowP	0.004	29	19	14	high
Lewis_etal_NewPhytologist2010	2010	Populus	deltoides	Populus_deltoides	C3	wood			climateroom	sand	4	70	cutting	700	70	70			2000		lowP	0.012	29	19	14	high
Lewis_etal_NewPhytologist2010	2010	Populus	deltoides	Populus_deltoides	C3	wood			climateroom	sand	4	70	cutting	700	70	70			2000		lowP	0.02	29	19	14	high
Lewis_etal_NewPhytologist2010	2010	Populus	deltoides	Populus_deltoides	C3	wood			climateroom	sand	4	70	cutting	700	70	70			2000		lowP	0.06	29	19	14	high
Lewis_etal_NewPhytologist2010	2010	Populus	deltoides	Populus_deltoides	C3	wood			climateroom	sand	4	70	cutting	700	70	70			2000		lowP	0.1	29	19	14	high
Lewis_etal_NewPhytologist2010	2010	Populus	deltoides	Populus_deltoides	C3	wood			climateroom	sand	4	70	cutting	700	70	70			2000		high	0.5	29	19	14	high
Maherali_etal_PlantCellEnvironment2002	2002	Solanum	dimidiatum	Solanum_dimidiatum	C3	herb			tube	soil	3	1293	prev	200					1200
Maherali_etal_PlantCellEnvironment2002	2002	Solanum	dimidiatum	Solanum_dimidiatum	C3	herb			tube	soil	3	1293	prev	295					1200
Maherali_etal_PlantCellEnvironment2002	2002	Solanum	dimidiatum	Solanum_dimidiatum	C3	herb			tube	soil	3	1293	prev	350					1200
Maherali_etal_PlantCellEnvironment2002	2002	Solanum	dimidiatum	Solanum_dimidiatum	C3	herb			tube	soil	3	1293	prev	415					1200
Maherali_etal_PlantCellEnvironment2002	2002	Solanum	dimidiatum	Solanum_dimidiatum	C3	herb			tube	soil	3	1293	prev	475					1200
Maherali_etal_PlantCellEnvironment2002	2002	Solanum	dimidiatum	Solanum_dimidiatum	C3	herb			tube	soil	3	1293	prev	550					1200
Maherali_etal_PlantCellEnvironment2002	2002	Bromus	japonicus	Bromus_japonicus	C3	herb			tube	soil	3	1293	prev	215					1600
Maherali_etal_PlantCellEnvironment2002	2002	Bromus	japonicus	Bromus_japonicus	C3	herb			tube	soil	3	1293	prev	270					1600
Maherali_etal_PlantCellEnvironment2002	2002	Bromus	japonicus	Bromus_japonicus	C3	herb			tube	soil	3	1293	prev	320					1600
Maherali_etal_PlantCellEnvironment2002	2002	Bromus	japonicus	Bromus_japonicus	C3	herb			tube	soil	3	1293	prev	400					1600
Maherali_etal_PlantCellEnvironment2002	2002	Bromus	japonicus	Bromus_japonicus	C3	herb			tube	soil	3	1293	prev	490					1600
Maherali_etal_PlantCellEnvironment2002	2002	Bromus	japonicus	Bromus_japonicus	C3	herb			tube	soil	3	1293	prev	550					1600
Maherali_etal_PlantCellEnvironment2002	2002	Bothriochloa	ischaemum	Bothriochloa_ischaemum	C4	herb			tube	soil	3	1293	prev	215					2000
Maherali_etal_PlantCellEnvironment2002	2002	Bothriochloa	ischaemum	Bothriochloa_ischaemum	C4	herb			tube	soil	3	1293	prev	270					2000
Maherali_etal_PlantCellEnvironment2002	2002	Bothriochloa	ischaemum	Bothriochloa_ischaemum	C4	herb			tube	soil	3	1293	prev	320					2000
Maherali_etal_PlantCellEnvironment2002	2002	Bothriochloa	ischaemum	Bothriochloa_ischaemum	C4	herb			tube	soil	3	1293	prev	400					2000
Maherali_etal_PlantCellEnvironment2002	2002	Bothriochloa	ischaemum	Bothriochloa_ischaemum	C4	herb			tube	soil	3	1293	prev	490					2000
Maherali_etal_PlantCellEnvironment2002	2002	Bothriochloa	ischaemum	Bothriochloa_ischaemum	C4	herb			tube	soil	3	1293	prev	550					2000
Maherali_etal_PlantCellEnvironment2002	2002	Solanum	dimidiatum	Solanum_dimidiatum	C3	herb			tube	soil	3	1293	prev	215
Maherali_etal_PlantCellEnvironment2002	2002	Solanum	dimidiatum	Solanum_dimidiatum	C3	herb			tube	soil	3	1293	prev	270
Maherali_etal_PlantCellEnvironment2002	2002	Solanum	dimidiatum	Solanum_dimidiatum	C3	herb			tube	soil	3	1293	prev	320
Maherali_etal_PlantCellEnvironment2002	2002	Solanum	dimidiatum	Solanum_dimidiatum	C3	herb			tube	soil	3	1293	prev	370
Maherali_etal_PlantCellEnvironment2002	2002	Solanum	dimidiatum	Solanum_dimidiatum	C3	herb			tube	soil	3	1293	prev	485
Maherali_etal_PlantCellEnvironment2002	2002	Solanum	dimidiatum	Solanum_dimidiatum	C3	herb			tube	soil	3	1293	prev	550
Maherali_etal_PlantCellEnvironment2002	2002	Bromus	japonicus	Bromus_japonicus	C3	herb			tube	soil	3	1293	prev	215
Maherali_etal_PlantCellEnvironment2002	2002	Bromus	japonicus	Bromus_japonicus	C3	herb			tube	soil	3	1293	prev	270
Maherali_etal_PlantCellEnvironment2002	2002	Bromus	japonicus	Bromus_japonicus	C3	herb			tube	soil	3	1293	prev	320
Maherali_etal_PlantCellEnvironment2002	2002	Bromus	japonicus	Bromus_japonicus	C3	herb			tube	soil	3	1293	prev	400
Maherali_etal_PlantCellEnvironment2002	2002	Bromus	japonicus	Bromus_japonicus	C3	herb			tube	soil	3	1293	prev	500
Maherali_etal_PlantCellEnvironment2002	2002	Bromus	japonicus	Bromus_japonicus	C3	herb			tube	soil	3	1293	prev	550
Maherali_etal_PlantCellEnvironment2002	2002	Bothriochloa	ischaemum	Bothriochloa_ischaemum	C4	herb			tube	soil	3	1293	prev	215
Maherali_etal_PlantCellEnvironment2002	2002	Bothriochloa	ischaemum	Bothriochloa_ischaemum	C4	herb			tube	soil	3	1293	prev	270
Maherali_etal_PlantCellEnvironment2002	2002	Bothriochloa	ischaemum	Bothriochloa_ischaemum	C4	herb			tube	soil	3	1293	prev	330
Maherali_etal_PlantCellEnvironment2002	2002	Bothriochloa	ischaemum	Bothriochloa_ischaemum	C4	herb			tube	soil	3	1293	prev	370
Maherali_etal_PlantCellEnvironment2002	2002	Bothriochloa	ischaemum	Bothriochloa_ischaemum	C4	herb			tube	soil	3	1293	prev	480
Maherali_etal_PlantCellEnvironment2002	2002	Bothriochloa	ischaemum	Bothriochloa_ischaemum	C4	herb			tube	soil	3	1293	prev	550
Tissue_etal_Oecologia1995	1995	Abutilon	theophrasti	Abutilon_theophrasti	C3	herb			climateroom	gravel	5	24	growth	150	70	3.5			1000		high		28	22	14	high
Tissue_etal_Oecologia1995	1995	Abutilon	theophrasti	Abutilon_theophrasti	C3	herb			climateroom	gravel	5	24	growth	270	70	3.5			1000		high		28	22	14	high
Tissue_etal_Oecologia1995	1995	Abutilon	theophrasti	Abutilon_theophrasti	C3	herb			climateroom	gravel	5	24	growth	350	70	3.5			1000		high		28	22	14	high
Tissue_etal_Oecologia1995	1995	Abutilon	theophrasti	Abutilon_theophrasti	C3	herb			climateroom	gravel	5	24	growth	700	70	3.5			1000		high		28	22	14	high
Tissue_etal_Oecologia1995	1995	Amarathus	retroflexus	Amaranthus_retroflexus	C4	herb			climateroom	gravel	5	24	growth	150	70	3.5			1000		high		28	22	14	high
Tissue_etal_Oecologia1995	1995	Amarathus	retroflexus	Amaranthus_retroflexus	C4	herb			climateroom	gravel	5	24	growth	270	70	3.5			1000		high		28	22	14	high
Tissue_etal_Oecologia1995	1995	Amarathus	retroflexus	Amaranthus_retroflexus	C4	herb			climateroom	gravel	5	24	growth	350	70	3.5			1000		high		28	22	14	high
Tissue_etal_Oecologia1995	1995	Amarathus	retroflexus	Amaranthus_retroflexus	C4	herb			climateroom	gravel	5	24	growth	700	70	3.5			1000		high		28	22	14	high
Polley_etal_AnnalsofBotany1993	1993	Triticum	aestivum	Triticum_aestivum	C3	herb	Yaqui 54		tube	soil	1	64	growth	218					1376				27.3
Polley_etal_AnnalsofBotany1993	1993	Triticum	aestivum	Triticum_aestivum	C3	herb	Yaqui 54		tube	soil	1	64	growth	219					1376				27.3
Polley_etal_AnnalsofBotany1993	1993	Triticum	aestivum	Triticum_aestivum	C3	herb	Yaqui 54		tube	soil	1	64	growth	223					1376				27.3
Polley_etal_AnnalsofBotany1993	1993	Triticum	aestivum	Triticum_aestivum	C3	herb	Yaqui 54		tube	soil	1	64	growth	223					1376				27.3
Polley_etal_AnnalsofBotany1993	1993	Triticum	aestivum	Triticum_aestivum	C3	herb	Yaqui 54		tube	soil	1	64	growth	227					1376				27.3
Polley_etal_AnnalsofBotany1993	1993	Triticum	aestivum	Triticum_aestivum	C3	herb	Yaqui 54		tube	soil	1	64	growth	283					1376				27.3
Polley_etal_AnnalsofBotany1993	1993	Triticum	aestivum	Triticum_aestivum	C3	herb	Yaqui 54		tube	soil	1	64	growth	293					1376				27.3
Polley_etal_AnnalsofBotany1993	1993	Triticum	aestivum	Triticum_aestivum	C3	herb	Yaqui 54		tube	soil	1	64	growth	295					1376				27.3
Polley_etal_AnnalsofBotany1993	1993	Triticum	aestivum	Triticum_aestivum	C3	herb	Yaqui 54		tube	soil	1	64	growth	322					1376				27.3
Polley_etal_AnnalsofBotany1993	1993	Triticum	aestivum	Triticum_aestivum	C3	herb	Yaqui 54		tube	soil	1	64	growth	326					1376				27.3
Polley_etal_AnnalsofBotany1993	1993	Triticum	aestivum	Triticum_aestivum	C3	herb	Yaqui 54		tube	soil	1	64	growth	328					1376				27.3
Polley_etal_AnnalsofBotany1993	1993	Triticum	aestivum	Triticum_aestivum	C3	herb	Yaqui 54		tube	soil	1	64	growth	331					1376				27.3
Polley_etal_AnnalsofBotany1993	1993	Triticum	aestivum	Triticum_aestivum	C3	herb	Yaqui 54		tube	soil	1	64	growth	337					1376				27.3
Polley_etal_AnnalsofBotany1993	1993	Triticum	aestivum	Triticum_aestivum	C3	herb	Yaqui 54		tube	soil	1	64	growth	358					1376				27.3
Polley_etal_AnnalsofBotany1993	1993	Triticum	aestivum	Triticum_aestivum	C3	herb	Yaqui 54		tube	soil	1	64	growth	360					1376				27.3
Polley_etal_AnnalsofBotany1993	1993	Triticum	aestivum	Triticum_aestivum	C3	herb	Seri M82		tube	soil	1	64	growth	207					1450				32.1
Polley_etal_AnnalsofBotany1993	1993	Triticum	aestivum	Triticum_aestivum	C3	herb	Seri M82		tube	soil	1	64	growth	220					1450				32.1
Polley_etal_AnnalsofBotany1993	1993	Triticum	aestivum	Triticum_aestivum	C3	herb	Seri M82		tube	soil	1	64	growth	266					1450				32.1
Polley_etal_AnnalsofBotany1993	1993	Triticum	aestivum	Triticum_aestivum	C3	herb	Seri M82		tube	soil	1	64	growth	267					1450				32.1
Polley_etal_AnnalsofBotany1993	1993	Triticum	aestivum	Triticum_aestivum	C3	herb	Seri M82		tube	soil	1	64	growth	287					1450				32.1
Polley_etal_AnnalsofBotany1993	1993	Triticum	aestivum	Triticum_aestivum	C3	herb	Seri M82		tube	soil	1	64	growth	287					1450				32.1
Polley_etal_AnnalsofBotany1993	1993	Triticum	aestivum	Triticum_aestivum	C3	herb	Seri M82		tube	soil	1	64	growth	331					1450				32.1
Polley_etal_AnnalsofBotany1993	1993	Triticum	aestivum	Triticum_aestivum	C3	herb	Seri M82		tube	soil	1	64	growth	359					1450				32.1
Polley_etal_AnnalsofBotany1993	1993	Triticum	aestivum	Triticum_aestivum	C3	herb	Seri M82		tube	soil	1	64	growth	363					1450				32.1
Polley_etal_ecology1994	1994	Prosopis	glandulosa	Prosopis_glandulosa	C3	wood			tube	soil	1	365		222					1394		high		33.2			high
Polley_etal_ecology1994	1994	Prosopis	glandulosa	Prosopis_glandulosa	C3	wood			tube	soil	1	365		222					1394		high		33.2			high
Polley_etal_ecology1994	1994	Prosopis	glandulosa	Prosopis_glandulosa	C3	wood			tube	soil	1	365		223					1394		high		33.2			high
Polley_etal_ecology1994	1994	Prosopis	glandulosa	Prosopis_glandulosa	C3	wood			tube	soil	1	365		227					1394		high		33.2			high
Polley_etal_ecology1994	1994	Prosopis	glandulosa	Prosopis_glandulosa	C3	wood			tube	soil	1	365		231					1394		high		33.2			high
Polley_etal_ecology1994	1994	Prosopis	glandulosa	Prosopis_glandulosa	C3	wood			tube	soil	1	365		252					1394		high		33.2			high
Polley_etal_ecology1994	1994	Prosopis	glandulosa	Prosopis_glandulosa	C3	wood			tube	soil	1	365		253					1394		high		33.2			high
Polley_etal_ecology1994	1994	Prosopis	glandulosa	Prosopis_glandulosa	C3	wood			tube	soil	1	365		279					1394		high		33.2			high
Polley_etal_ecology1994	1994	Prosopis	glandulosa	Prosopis_glandulosa	C3	wood			tube	soil	1	365		308					1394		high		33.2			high
Polley_etal_ecology1994	1994	Prosopis	glandulosa	Prosopis_glandulosa	C3	wood			tube	soil	1	365		310					1394		high		33.2			high
Polley_etal_ecology1994	1994	Prosopis	glandulosa	Prosopis_glandulosa	C3	wood			tube	soil	1	365		315					1394		high		33.2			high
Polley_etal_ecology1994	1994	Prosopis	glandulosa	Prosopis_glandulosa	C3	wood			tube	soil	1	365		319					1394		high		33.2			high
Polley_etal_ecology1994	1994	Prosopis	glandulosa	Prosopis_glandulosa	C3	wood			tube	soil	1	365		341					1394		high		33.2			high
Polley_etal_ecology1994	1994	Prosopis	glandulosa	Prosopis_glandulosa	C3	wood			tube	soil	1	365		352					1394		high		33.2			high
Polley_etal_ecology1994	1994	Prosopis	glandulosa	Prosopis_glandulosa	C3	wood			tube	soil	1	365		353					1394		high		33.2			high
Polley_etal_ecology1994	1994	Prosopis	glandulosa	Prosopis_glandulosa	C3	wood			tube	soil	1	365		356					1394		high		33.2			high
Polley_etal_ecology1994	1994	Prosopis	glandulosa	Prosopis_glandulosa	C3	wood			tube	soil	1	365		375					1394		high		33.2			high
Polley_etal_ecology1994	1994	Schizachyrium	scoparium	Schizachyrium_scoparium	C4	herb			tube	soil	1	365		225					1391		high		31.6			high
Polley_etal_ecology1994	1994	Schizachyrium	scoparium	Schizachyrium_scoparium	C4	herb			tube	soil	1	365		233					1391		high		31.6			high
Polley_etal_ecology1994	1994	Schizachyrium	scoparium	Schizachyrium_scoparium	C4	herb			tube	soil	1	365		251					1391		high		31.6			high
Polley_etal_ecology1994	1994	Schizachyrium	scoparium	Schizachyrium_scoparium	C4	herb			tube	soil	1	365		257					1391		high		31.6			high
Polley_etal_ecology1994	1994	Schizachyrium	scoparium	Schizachyrium_scoparium	C4	herb			tube	soil	1	365		267					1391		high		31.6			high
Polley_etal_ecology1994	1994	Schizachyrium	scoparium	Schizachyrium_scoparium	C4	herb			tube	soil	1	365		268					1391		high		31.6			high
Polley_etal_ecology1994	1994	Schizachyrium	scoparium	Schizachyrium_scoparium	C4	herb			tube	soil	1	365		275					1391		high		31.6			high
Polley_etal_ecology1994	1994	Schizachyrium	scoparium	Schizachyrium_scoparium	C4	herb			tube	soil	1	365		284					1391		high		31.6			high
Polley_etal_ecology1994	1994	Schizachyrium	scoparium	Schizachyrium_scoparium	C4	herb			tube	soil	1	365		303					1391		high		31.6			high
Polley_etal_ecology1994	1994	Schizachyrium	scoparium	Schizachyrium_scoparium	C4	herb			tube	soil	1	365		312					1391		high		31.6			high
Polley_etal_ecology1994	1994	Schizachyrium	scoparium	Schizachyrium_scoparium	C4	herb			tube	soil	1	365		314					1391		high		31.6			high
Polley_etal_ecology1994	1994	Schizachyrium	scoparium	Schizachyrium_scoparium	C4	herb			tube	soil	1	365		318					1391		high		31.6			high
Polley_etal_ecology1994	1994	Schizachyrium	scoparium	Schizachyrium_scoparium	C4	herb			tube	soil	1	365		330					1391		high		31.6			high
Polley_etal_ecology1994	1994	Schizachyrium	scoparium	Schizachyrium_scoparium	C4	herb			tube	soil	1	365		335					1391		high		31.6			high
Polley_etal_ecology1994	1994	Schizachyrium	scoparium	Schizachyrium_scoparium	C4	herb			tube	soil	1	365		336					1391		high		31.6			high
Polley_etal_ecology1994	1994	Schizachyrium	scoparium	Schizachyrium_scoparium	C4	herb			tube	soil	1	365		348					1391		high		31.6			high
Polley_etal_ecology1994	1994	Schizachyrium	scoparium	Schizachyrium_scoparium	C4	herb			tube	soil	1	365		349					1391		high		31.6			high
Polley_etal_ecology1994	1994	Schizachyrium	scoparium	Schizachyrium_scoparium	C4	herb			tube	soil	1	365		353					1391		high		31.6			high
Polley_etal_ecology1994	1994	Schizachyrium	scoparium	Schizachyrium_scoparium	C4	herb			tube	soil	1	365		364					1391		high		31.6			high
Polley_etal_ecology1994	1994	Schizachyrium	scoparium	Schizachyrium_scoparium	C4	herb			tube	soil	1	365		366					1391		high		31.6			high
Polley_etal_ecology1994	1994	Prosopis	glandulosa	Prosopis_glandulosa	C3	wood			tube	soil	1	365		220					1394		high		33.2			high
Polley_etal_ecology1994	1994	Prosopis	glandulosa	Prosopis_glandulosa	C3	wood			tube	soil	1	365		220					1394		high		33.2			high
Polley_etal_ecology1994	1994	Prosopis	glandulosa	Prosopis_glandulosa	C3	wood			tube	soil	1	365		224					1394		high		33.2			high
Polley_etal_ecology1994	1994	Prosopis	glandulosa	Prosopis_glandulosa	C3	wood			tube	soil	1	365		228					1394		high		33.2			high
Polley_etal_ecology1994	1994	Prosopis	glandulosa	Prosopis_glandulosa	C3	wood			tube	soil	1	365		246					1394		high		33.2			high
Polley_etal_ecology1994	1994	Prosopis	glandulosa	Prosopis_glandulosa	C3	wood			tube	soil	1	365		247					1394		high		33.2			high
Polley_etal_ecology1994	1994	Prosopis	glandulosa	Prosopis_glandulosa	C3	wood			tube	soil	1	365		271					1394		high		33.2			high
Polley_etal_ecology1994	1994	Prosopis	glandulosa	Prosopis_glandulosa	C3	wood			tube	soil	1	365		296					1394		high		33.2			high
Polley_etal_ecology1994	1994	Prosopis	glandulosa	Prosopis_glandulosa	C3	wood			tube	soil	1	365		298					1394		high		33.2			high
Polley_etal_ecology1994	1994	Prosopis	glandulosa	Prosopis_glandulosa	C3	wood			tube	soil	1	365		303					1394		high		33.2			high
Polley_etal_ecology1994	1994	Prosopis	glandulosa	Prosopis_glandulosa	C3	wood			tube	soil	1	365		306					1394		high		33.2			high
Polley_etal_ecology1994	1994	Prosopis	glandulosa	Prosopis_glandulosa	C3	wood			tube	soil	1	365		325					1394		high		33.2			high
Polley_etal_ecology1994	1994	Prosopis	glandulosa	Prosopis_glandulosa	C3	wood			tube	soil	1	365		336					1394		high		33.2			high
Polley_etal_ecology1994	1994	Prosopis	glandulosa	Prosopis_glandulosa	C3	wood			tube	soil	1	365		337					1394		high		33.2			high
Polley_etal_ecology1994	1994	Prosopis	glandulosa	Prosopis_glandulosa	C3	wood			tube	soil	1	365		339					1394		high		33.2			high
Polley_etal_ecology1994	1994	Prosopis	glandulosa	Prosopis_glandulosa	C3	wood			tube	soil	1	365		355					1394		high		33.2			high
Polley_etal_ecology1994	1994	Schizachyrium	scoparium	Schizachyrium_scoparium	C4	herb			tube	soil	1	365		223					1391		high		31.6			high
Polley_etal_ecology1994	1994	Schizachyrium	scoparium	Schizachyrium_scoparium	C4	herb			tube	soil	1	365		230					1391		high		31.6			high
Polley_etal_ecology1994	1994	Schizachyrium	scoparium	Schizachyrium_scoparium	C4	herb			tube	soil	1	365		246					1391		high		31.6			high
Polley_etal_ecology1994	1994	Schizachyrium	scoparium	Schizachyrium_scoparium	C4	herb			tube	soil	1	365		251					1391		high		31.6			high
Polley_etal_ecology1994	1994	Schizachyrium	scoparium	Schizachyrium_scoparium	C4	herb			tube	soil	1	365		260					1391		high		31.6			high
Polley_etal_ecology1994	1994	Schizachyrium	scoparium	Schizachyrium_scoparium	C4	herb			tube	soil	1	365		261					1391		high		31.6			high
Polley_etal_ecology1994	1994	Schizachyrium	scoparium	Schizachyrium_scoparium	C4	herb			tube	soil	1	365		267					1391		high		31.6			high
Polley_etal_ecology1994	1994	Schizachyrium	scoparium	Schizachyrium_scoparium	C4	herb			tube	soil	1	365		275					1391		high		31.6			high
Polley_etal_ecology1994	1994	Schizachyrium	scoparium	Schizachyrium_scoparium	C4	herb			tube	soil	1	365		292					1391		high		31.6			high
Polley_etal_ecology1994	1994	Schizachyrium	scoparium	Schizachyrium_scoparium	C4	herb			tube	soil	1	365		300					1391		high		31.6			high
Polley_etal_ecology1994	1994	Schizachyrium	scoparium	Schizachyrium_scoparium	C4	herb			tube	soil	1	365		302					1391		high		31.6			high
Polley_etal_ecology1994	1994	Schizachyrium	scoparium	Schizachyrium_scoparium	C4	herb			tube	soil	1	365		305					1391		high		31.6			high
Polley_etal_ecology1994	1994	Schizachyrium	scoparium	Schizachyrium_scoparium	C4	herb			tube	soil	1	365		316					1391		high		31.6			high
Polley_etal_ecology1994	1994	Schizachyrium	scoparium	Schizachyrium_scoparium	C4	herb			tube	soil	1	365		320					1391		high		31.6			high
Polley_etal_ecology1994	1994	Schizachyrium	scoparium	Schizachyrium_scoparium	C4	herb			tube	soil	1	365		321					1391		high		31.6			high
Polley_etal_ecology1994	1994	Schizachyrium	scoparium	Schizachyrium_scoparium	C4	herb			tube	soil	1	365		332					1391		high		31.6			high
Polley_etal_ecology1994	1994	Schizachyrium	scoparium	Schizachyrium_scoparium	C4	herb			tube	soil	1	365		333					1391		high		31.6			high
Polley_etal_ecology1994	1994	Schizachyrium	scoparium	Schizachyrium_scoparium	C4	herb			tube	soil	1	365		336					1391		high		31.6			high
Polley_etal_ecology1994	1994	Schizachyrium	scoparium	Schizachyrium_scoparium	C4	herb			tube	soil	1	365		346					1391		high		31.6			high
Polley_etal_ecology1994	1994	Schizachyrium	scoparium	Schizachyrium_scoparium	C4	herb			tube	soil	1	365		348					1391		high		31.6			high
Polley_etal_ecology1994	1994	Prosopis	glandulosa	Prosopis_glandulosa	C3	wood			tube	soil	1	365		221					1394		high		33.2			high	98.114			y
Polley_etal_ecology1994	1994	Prosopis	glandulosa	Prosopis_glandulosa	C3	wood			tube	soil	1	365		223					1394		high		33.2			high	123.3949			y
Polley_etal_ecology1994	1994	Prosopis	glandulosa	Prosopis_glandulosa	C3	wood			tube	soil	1	365		252					1394		high		33.2			high	98.114			y
Polley_etal_ecology1994	1994	Prosopis	glandulosa	Prosopis_glandulosa	C3	wood			tube	soil	1	365		285					1394		high		33.2			high	202.8491			y
Polley_etal_ecology1994	1994	Prosopis	glandulosa	Prosopis_glandulosa	C3	wood			tube	soil	1	365		310					1394		high		33.2			high	182.3836			y
Polley_etal_ecology1994	1994	Prosopis	glandulosa	Prosopis_glandulosa	C3	wood			tube	soil	1	365		341					1394		high		33.2			high	183.5875			y
Tonsor_Scheiner_AmericanNaturalist2007	2007	Arabidopsis	thaliana	Arabidopsis_thaliana	C3	herb			climateroom	turface	35	21	growth	250		0.65					high		23	15		high	0.00019	se	0.00015																	0.000092	se	0.00005
Tonsor_Scheiner_AmericanNaturalist2007	2007	Arabidopsis	thaliana	Arabidopsis_thaliana	C3	herb			climateroom	turface	35	21	growth	355		0.65					high		23	15		high	0.00025	se	0.00022																	0.000072	se	0.000038	0.16
Tonsor_Scheiner_AmericanNaturalist2007	2007	Arabidopsis	thaliana	Arabidopsis_thaliana	C3	herb			climateroom	turface	35	21	growth	530		0.65					high		23	15		high	0.00016	se	0.00013																	0.000144	se	0.000124	0.12
Tonsor_Scheiner_AmericanNaturalist2007	2007	Arabidopsis	thaliana	Arabidopsis_thaliana	C3	herb			climateroom	turface	35	21	growth	710		0.65					high		23	15		high	0.00023	se	0.00034																	0.000495	se	0.000422	0.14
Tonsor_Scheiner_AmericanNaturalist2007	2007	Arabidopsis	thaliana	Arabidopsis_thaliana	C3	herb			climateroom	turface	35	70	growth	250		0.65					high		23	15		high																							0.2
Tonsor_Scheiner_AmericanNaturalist2007	2007	Arabidopsis	thaliana	Arabidopsis_thaliana	C3	herb			climateroom	turface	35	70	growth	355		0.65					high		23	15		high
Tonsor_Scheiner_AmericanNaturalist2007	2007	Arabidopsis	thaliana	Arabidopsis_thaliana	C3	herb			climateroom	turface	35	70	growth	530		0.65					high		23	15		high
Tonsor_Scheiner_AmericanNaturalist2007	2007	Arabidopsis	thaliana	Arabidopsis_thaliana	C3	herb			climateroom	turface	35	70	growth	710		0.65					high		23	15		high
Ward_etal_GlobalchangeBiology1999	1999	Abutilon	theophrasti	Abutilon_theophrasti	C3	herb			climateroom	gravel	4	38	growth	180	80	3.5			1000		high		28	22	14	high
Ward_etal_GlobalchangeBiology1999	1999	Abutilon	theophrasti	Abutilon_theophrasti	C3	herb			climateroom	gravel	4	38	growth	270	80	3.5			1000		high		28	22	14	high
Ward_etal_GlobalchangeBiology1999	1999	Abutilon	theophrasti	Abutilon_theophrasti	C3	herb			climateroom	gravel	4	38	growth	350	80	3.5			1000		high		28	22	14	high
Ward_etal_GlobalchangeBiology1999	1999	Abutilon	theophrasti	Abutilon_theophrasti	C3	herb			climateroom	gravel	4	38	growth	700	80	3.5			1000		high		28	22	14	high
Ward_etal_GlobalchangeBiology1999	1999	Amarathus	retroflexus	Amaranthus_retroflexus	C4	herb			climateroom	gravel	4	38	growth	180	80	3.5			1000		high		28	22	14	high
Ward_etal_GlobalchangeBiology1999	1999	Amarathus	retroflexus	Amaranthus_retroflexus	C4	herb			climateroom	gravel	4	38	growth	270	80	3.5			1000		high		28	22	14	high
Ward_etal_GlobalchangeBiology1999	1999	Amarathus	retroflexus	Amaranthus_retroflexus	C4	herb			climateroom	gravel	4	38	growth	350	80	3.5			1000		high		28	22	14	high
Ward_etal_GlobalchangeBiology1999	1999	Amarathus	retroflexus	Amaranthus_retroflexus	C4	herb			climateroom	gravel	4	38	growth	700	80	3.5			1000		high		28	22	14	high
Ward_etal_GlobalchangeBiology1999	1999	Abutilon	theophrasti	Abutilon_theophrasti	C3	herb			climateroom	gravel	18	30	growth	180	80	3.5			1000		high		28	22	14	high
Ward_etal_GlobalchangeBiology1999	1999	Abutilon	theophrasti	Abutilon_theophrasti	C3	herb			climateroom	gravel	18	30	growth	270	80	3.5			1000		high		28	22	14	high
Ward_etal_GlobalchangeBiology1999	1999	Abutilon	theophrasti	Abutilon_theophrasti	C3	herb			climateroom	gravel	18	30	growth	350	80	3.5			1000		high		28	22	14	high
Ward_etal_GlobalchangeBiology1999	1999	Abutilon	theophrasti	Abutilon_theophrasti	C3	herb			climateroom	gravel	18	30	growth	700	80	3.5			1000		high		28	22	14	high
Ward_etal_GlobalchangeBiology1999	1999	Amarathus	retroflexus	Amaranthus_retroflexus	C4	herb			climateroom	gravel	18	30	growth	180	80	3.5			1000		high		28	22	14	high
Ward_etal_GlobalchangeBiology1999	1999	Amarathus	retroflexus	Amaranthus_retroflexus	C4	herb			climateroom	gravel	18	30	growth	270	80	3.5			1000		high		28	22	14	high
Ward_etal_GlobalchangeBiology1999	1999	Amarathus	retroflexus	Amaranthus_retroflexus	C4	herb			climateroom	gravel	18	30	growth	350	80	3.5			1000		high		28	22	14	high
Ward_etal_GlobalchangeBiology1999	1999	Amarathus	retroflexus	Amaranthus_retroflexus	C4	herb			climateroom	gravel	18	30	growth	700	80	3.5			1000		high		28	22	14	high
Ward_etal_GlobalchangeBiology1999	1999	Abutilon	theophrasti	Abutilon_theophrasti	C3	herb			climateroom	gravel	4	27	growth	180	80	3.5			1000		high		28	22	14	high
Ward_etal_GlobalchangeBiology1999	1999	Abutilon	theophrasti	Abutilon_theophrasti	C3	herb			climateroom	gravel	4	27	growth	270	80	3.5			1000		high		28	22	14	high
Ward_etal_GlobalchangeBiology1999	1999	Abutilon	theophrasti	Abutilon_theophrasti	C3	herb			climateroom	gravel	4	27	growth	350	80	3.5			1000		high		28	22	14	high
Ward_etal_GlobalchangeBiology1999	1999	Abutilon	theophrasti	Abutilon_theophrasti	C3	herb			climateroom	gravel	4	27	growth	700	80	3.5			1000		high		28	22	14	high
Ward_etal_GlobalchangeBiology1999	1999	Amarathus	retroflexus	Amaranthus_retroflexus	C4	herb			climateroom	gravel	4	27	growth	180	80	3.5			1000		high		28	22	14	high
Ward_etal_GlobalchangeBiology1999	1999	Amarathus	retroflexus	Amaranthus_retroflexus	C4	herb			climateroom	gravel	4	27	growth	270	80	3.5			1000		high		28	22	14	high
Ward_etal_GlobalchangeBiology1999	1999	Amarathus	retroflexus	Amaranthus_retroflexus	C4	herb			climateroom	gravel	4	27	growth	350	80	3.5			1000		high		28	22	14	high
Ward_etal_GlobalchangeBiology1999	1999	Amarathus	retroflexus	Amaranthus_retroflexus	C4	herb			climateroom	gravel	4	27	growth	700	80	3.5			1000		high		28	22	14	high
Ward_etal_GlobalchangeBiology1999	1999	Abutilon	theophrasti	Abutilon_theophrasti	C3	herb			climateroom	gravel	4	27	growth	180	80	3.5			1000		high		28	22	14	severe
Ward_etal_GlobalchangeBiology1999	1999	Abutilon	theophrasti	Abutilon_theophrasti	C3	herb			climateroom	gravel	4	27	growth	270	80	3.5			1000		high		28	22	14	severe
Ward_etal_GlobalchangeBiology1999	1999	Abutilon	theophrasti	Abutilon_theophrasti	C3	herb			climateroom	gravel	4	27	growth	350	80	3.5			1000		high		28	22	14	severe
Ward_etal_GlobalchangeBiology1999	1999	Abutilon	theophrasti	Abutilon_theophrasti	C3	herb			climateroom	gravel	4	27	growth	700	80	3.5			1000		high		28	22	14	severe
Ward_etal_GlobalchangeBiology1999	1999	Amarathus	retroflexus	Amaranthus_retroflexus	C4	herb			climateroom	gravel	4	27	growth	180	80	3.5			1000		high		28	22	14	severe
Ward_etal_GlobalchangeBiology1999	1999	Amarathus	retroflexus	Amaranthus_retroflexus	C4	herb			climateroom	gravel	4	27	growth	270	80	3.5			1000		high		28	22	14	severe
Ward_etal_GlobalchangeBiology1999	1999	Amarathus	retroflexus	Amaranthus_retroflexus	C4	herb			climateroom	gravel	4	27	growth	350	80	3.5			1000		high		28	22	14	severe
Ward_etal_GlobalchangeBiology1999	1999	Amarathus	retroflexus	Amaranthus_retroflexus	C4	herb			climateroom	gravel	4	27	growth	700	80	3.5			1000		high		28	22	14	severe
Ward_etal_GlobalchangeBiology1999	1999	Abutilon	theophrasti	Abutilon_theophrasti	C3	herb			climateroom	gravel	4	34	growth	180	80	3.5			1000		high		28	22	14	recovery
Ward_etal_GlobalchangeBiology1999	1999	Abutilon	theophrasti	Abutilon_theophrasti	C3	herb			climateroom	gravel	4	34	growth	270	80	3.5			1000		high		28	22	14	recovery
Ward_etal_GlobalchangeBiology1999	1999	Abutilon	theophrasti	Abutilon_theophrasti	C3	herb			climateroom	gravel	4	34	growth	350	80	3.5			1000		high		28	22	14	recovery
Ward_etal_GlobalchangeBiology1999	1999	Abutilon	theophrasti	Abutilon_theophrasti	C3	herb			climateroom	gravel	4	34	growth	700	80	3.5			1000		high		28	22	14	recovery
Ward_etal_GlobalchangeBiology1999	1999	Amarathus	retroflexus	Amaranthus_retroflexus	C4	herb			climateroom	gravel	4	34	growth	180	80	3.5			1000		high		28	22	14	recovery
Ward_etal_GlobalchangeBiology1999	1999	Amarathus	retroflexus	Amaranthus_retroflexus	C4	herb			climateroom	gravel	4	34	growth	270	80	3.5			1000		high		28	22	14	recovery
Ward_etal_GlobalchangeBiology1999	1999	Amarathus	retroflexus	Amaranthus_retroflexus	C4	herb			climateroom	gravel	4	34	growth	350	80	3.5			1000		high		28	22	14	recovery
Ward_etal_GlobalchangeBiology1999	1999	Amarathus	retroflexus	Amaranthus_retroflexus	C4	herb			climateroom	gravel	4	34	growth	700	80	3.5			1000		high		28	22	14	recovery
Ward_etal_JournalIntegrativePlantBiology2008	2008	Abutilon	theophrasti	Abutilon_theophrasti	C3	herb			climateroom	gravel	13	22	growth	200		3.5			1000		high		30	24	14	high
Ward_etal_JournalIntegrativePlantBiology2008	2008	Abutilon	theophrasti	Abutilon_theophrasti	C3	herb			climateroom	gravel	13	22	growth	200		3.5			1000		high		22	16	14	high
Ward_etal_JournalIntegrativePlantBiology2008	2008	Amarathus	retroflexus	Amaranthus_retroflexus	C4	herb			climateroom	gravel	13	22	growth	200		3.5			1000		high		30	24	14	high
Ward_etal_JournalIntegrativePlantBiology2008	2008	Amarathus	retroflexus	Amaranthus_retroflexus	C4	herb			climateroom	gravel	13	22	growth	200		3.5			1000		high		22	16	14	high
Ward_Strain_PlantCellEnvironment1997	1997	Arabidopsis	thaliana	Arabidopsis_thaliana	C3	herb	SW	0	climateroom	gravel	6	70	growth	200	70	0.75			1000		high		25	18	14	high
Ward_Strain_PlantCellEnvironment1997	1997	Arabidopsis	thaliana	Arabidopsis_thaliana	C3	herb	SW	0	climateroom	gravel	6	70	growth	350	70	0.75			1000		high		25	18	14	high
Ward_Strain_PlantCellEnvironment1997	1997	Arabidopsis	thaliana	Arabidopsis_thaliana	C3	herb	SW	0	climateroom	gravel	6	70	growth	700	70	0.75			1000		high		25	18	14	high
Ward_Strain_PlantCellEnvironment1997	1997	Arabidopsis	thaliana	Arabidopsis_thaliana	C3	herb	MK	50	climateroom	gravel	6	70	growth	200	70	0.75			1000		high		25	18	14	high
Ward_Strain_PlantCellEnvironment1997	1997	Arabidopsis	thaliana	Arabidopsis_thaliana	C3	herb	MK	50	climateroom	gravel	6	70	growth	350	70	0.75			1000		high		25	18	14	high
Ward_Strain_PlantCellEnvironment1997	1997	Arabidopsis	thaliana	Arabidopsis_thaliana	C3	herb	MK	50	climateroom	gravel	6	70	growth	700	70	0.75			1000		high		25	18	14	high
Ward_Strain_PlantCellEnvironment1997	1997	Arabidopsis	thaliana	Arabidopsis_thaliana	C3	herb	SD	50	climateroom	gravel	6	70	growth	200	70	0.75			1000		high		25	18	14	high
Ward_Strain_PlantCellEnvironment1997	1997	Arabidopsis	thaliana	Arabidopsis_thaliana	C3	herb	SD	50	climateroom	gravel	6	70	growth	350	70	0.75			1000		high		25	18	14	high
Ward_Strain_PlantCellEnvironment1997	1997	Arabidopsis	thaliana	Arabidopsis_thaliana	C3	herb	SD	50	climateroom	gravel	6	70	growth	700	70	0.75			1000		high		25	18	14	high
Ward_Strain_PlantCellEnvironment1997	1997	Arabidopsis	thaliana	Arabidopsis_thaliana	C3	herb	CD	225	climateroom	gravel	6	70	growth	200	70	0.75			1000		high		25	18	14	high
Ward_Strain_PlantCellEnvironment1997	1997	Arabidopsis	thaliana	Arabidopsis_thaliana	C3	herb	CD	225	climateroom	gravel	6	70	growth	350	70	0.75			1000		high		25	18	14	high
Ward_Strain_PlantCellEnvironment1997	1997	Arabidopsis	thaliana	Arabidopsis_thaliana	C3	herb	CD	225	climateroom	gravel	6	70	growth	700	70	0.75			1000		high		25	18	14	high
Ward_Strain_PlantCellEnvironment1997	1997	Arabidopsis	thaliana	Arabidopsis_thaliana	C3	herb	CV	1200	climateroom	gravel	6	70	growth	200	70	0.75			1000		high		25	18	14	high
Ward_Strain_PlantCellEnvironment1997	1997	Arabidopsis	thaliana	Arabidopsis_thaliana	C3	herb	CV	1200	climateroom	gravel	6	70	growth	350	70	0.75			1000		high		25	18	14	high
Ward_Strain_PlantCellEnvironment1997	1997	Arabidopsis	thaliana	Arabidopsis_thaliana	C3	herb	CV	1200	climateroom	gravel	6	70	growth	700	70	0.75			1000		high		25	18	14	high
Ward_Strain_PlantCellEnvironment1997	1997	Arabidopsis	thaliana	Arabidopsis_thaliana	C3	herb	PT	3400	climateroom	gravel	6	70	growth	200	70	0.75			1000		high		25	18	14	high
Ward_Strain_PlantCellEnvironment1997	1997	Arabidopsis	thaliana	Arabidopsis_thaliana	C3	herb	PT	3400	climateroom	gravel	6	70	growth	350	70	0.75			1000		high		25	18	14	high
Ward_Strain_PlantCellEnvironment1997	1997	Arabidopsis	thaliana	Arabidopsis_thaliana	C3	herb	PT	3400	climateroom	gravel	6	70	growth	700	70	0.75			1000		high		25	18	14	high
Sage_Reid_Photosynthetica1992	1992	Phaseolus	vulgaris	Phaseolus_vulgaris	C3	herb			greenhouse		1	31		200				700	700	1700	high		29	24	14	high
Sage_Reid_Photosynthetica1992	1992	Phaseolus	vulgaris	Phaseolus_vulgaris	C3	herb			greenhouse		1	31		350				700	700	1700	high		29	24	14	high
Kgope_etal_AustralEcology2010	2010	Acacia	karroo	Acacia_karroo	C3	wood			greenhouse	sand	4	180	prev	180		15					high					high									4.0268	se	1.7896	y
Kgope_etal_AustralEcology2010	2010	Acacia	karroo	Acacia_karroo	C3	wood			greenhouse	sand	4	180	prev	280		15					high					high									8.8591	se	4.2058	y
Kgope_etal_AustralEcology2010	2010	Acacia	karroo	Acacia_karroo	C3	wood			greenhouse	sand	4	180	prev	370		15					high					high									24.877	se	5.9955	y
Kgope_etal_AustralEcology2010	2010	Acacia	karroo	Acacia_karroo	C3	wood			greenhouse	sand	4	180	prev	550		15					high					high									17.2707	se	6.5324	y
Kgope_etal_AustralEcology2010	2010	Acacia	karroo	Acacia_karroo	C3	wood			greenhouse	sand	4	180	prev	700		15					high					high									30.3356	se	2.1477	y
Kgope_etal_AustralEcology2010	2010	Acacia	karroo	Acacia_karroo	C3	wood			greenhouse	sand	4	180	prev	1000		15					high					high									34.2729	se	12.349	y
Kgope_etal_AustralEcology2010	2010	Acacia	nilotica	Acacia_nilotica	C3	wood			greenhouse	sand	4	180	prev	180		15					high					high									8.8813	se	1.7593	y
Kgope_etal_AustralEcology2010	2010	Acacia	nilotica	Acacia_nilotica	C3	wood			greenhouse	sand	4	180	prev	280		15					high					high									8.7769	se	1.8658	y
Kgope_etal_AustralEcology2010	2010	Acacia	nilotica	Acacia_nilotica	C3	wood			greenhouse	sand	4	180	prev	370		15					high					high									18.5361	se	1.1729	y
Kgope_etal_AustralEcology2010	2010	Acacia	nilotica	Acacia_nilotica	C3	wood			greenhouse	sand	4	180	prev	550		15					high					high									26.6442	se	10.5029	y
Kgope_etal_AustralEcology2010	2010	Acacia	nilotica	Acacia_nilotica	C3	wood			greenhouse	sand	4	180	prev	700		15					high					high									10.0126	se	1.2262	y
Kgope_etal_AustralEcology2010	2010	Acacia	nilotica	Acacia_nilotica	C3	wood			greenhouse	sand	4	180	prev	1000		15					high					high									22.6555	se	6.2377	y
Kgope_etal_AustralEcology2010	2010	Themeda	triandra	Themeda_triandra	C4	herb			greenhouse	sand	4	180	prev	180		15					high					high									25.0215	se	3.1657	y
Kgope_etal_AustralEcology2010	2010	Themeda	triandra	Themeda_triandra	C4	herb			greenhouse	sand	4	180	prev	280		15					high					high									24.4747	se	3.1659	y
Kgope_etal_AustralEcology2010	2010	Themeda	triandra	Themeda_triandra	C4	herb			greenhouse	sand	4	180	prev	370		15					high					high									27.287	se	3.4532	y
Kgope_etal_AustralEcology2010	2010	Themeda	triandra	Themeda_triandra	C4	herb			greenhouse	sand	4	180	prev	550		15					high					high									31.4425	se	1.631	y
Kgope_etal_AustralEcology2010	2010	Themeda	triandra	Themeda_triandra	C4	herb			greenhouse	sand	4	180	prev	700		15					high					high									25.7123	se	4.8891	y
Kgope_etal_AustralEcology2010	2010	Themeda	triandra	Themeda_triandra	C4	herb			greenhouse	sand	4	180	prev	1000		15					high					high									27.3731	se	5.7551	y
Possel_Hewitt_Planta2009	2009	Acacia	nigrescencs	Acacia_nigriscens	C3	wood			greenhouse	soil	4	120		200	43	9			400		high		26	22	14	high
Possel_Hewitt_Planta2009	2009	Acacia	nigrescencs	Acacia_nigriscens	C3	wood			greenhouse	soil	4	120		390	41	9			400		high		26	22	14	high
Possel_Hewitt_Planta2009	2009	Acacia	nigrescencs	Acacia_nigriscens	C3	wood			greenhouse	soil	4	120		600	43	9			400		high		26	22	14	high
Bunce_InternationalJournalPlantScience2001	2001	Abutilon	theophrasti	Abutilon_theophrasti	C3	herb			greenhouse	soil	2	24	growth	280		1.8			1000		high		26	20	14	high
Bunce_InternationalJournalPlantScience2001	2001	Abutilon	theophrasti	Abutilon_theophrasti	C3	herb			greenhouse	soil	2	24	growth	370		1.8			1000		high		26	20	14	high
Bunce_InternationalJournalPlantScience2001	2001	Abutilon	theophrasti	Abutilon_theophrasti	C3	herb			greenhouse	soil	2	24	growth	460		1.8			1000		high		26	20	14	high
Bunce_InternationalJournalPlantScience2001	2001	Chenopodium	album	Chenopodium_album	C3	herb			greenhouse	soil	2	24	growth	280		1.8			1000		high		26	20	14	high
Bunce_InternationalJournalPlantScience2001	2001	Chenopodium	album	Chenopodium_album	C3	herb			greenhouse	soil	2	24	growth	370		1.8			1000		high		26	20	14	high
Bunce_InternationalJournalPlantScience2001	2001	Chenopodium	album	Chenopodium_album	C3	herb			greenhouse	soil	2	24	growth	460		1.8			1000		high		26	20	14	high
Bunce_InternationalJournalPlantScience2001	2001	Datura	stramonium	Datura_stramonium	C3	herb			greenhouse	soil	2	24	growth	280		1.8			1000		high		26	20	14	high
Bunce_InternationalJournalPlantScience2001	2001	Datura	stramonium	Datura_stramonium	C3	herb			greenhouse	soil	2	24	growth	370		1.8			1000		high		26	20	14	high
Bunce_InternationalJournalPlantScience2001	2001	Datura	stramonium	Datura_stramonium	C3	herb			greenhouse	soil	2	24	growth	460		1.8			1000		high		26	20	14	high
Bunce_InternationalJournalPlantScience2001	2001	Xanthium	strumarium	Xanthium_strumarium	C3	herb			greenhouse	soil	2	24	growth	280		1.8			1000		high		26	20	14	high
Bunce_InternationalJournalPlantScience2001	2001	Xanthium	strumarium	Xanthium_strumarium	C3	herb			greenhouse	soil	2	24	growth	370		1.8			1000		high		26	20	14	high
Bunce_InternationalJournalPlantScience2001	2001	Xanthium	strumarium	Xanthium_strumarium	C3	herb			greenhouse	soil	2	24	growth	460		1.8			1000		high		26	20	14	high
Mohan_etal_GCB2004	2004	Acer	rubrum	Acer_rubrum	C3	wood			climateroom	soil	42	730	prev	180	70				700		high		25	20	14	high
Mohan_etal_GCB2004	2004	Acer	rubrum	Acer_rubrum	C3	wood			climateroom	soil	42	731	prev	270	70				700		high		25	20	14	high
Mohan_etal_GCB2004	2004	Acer	rubrum	Acer_rubrum	C3	wood			climateroom	soil	42	732	prev	360	70				700		high		25	20	14	high
Mohan_etal_GCB2004	2004	Acer	rubrum	Acer_rubrum	C3	wood			climateroom	soil	42	733	prev	600	70				700		high		25	20	14	high
Overdieck_etal_FunctionalEcology1989	1989	Neopieris	mariana	Neopieris_mariana	C3	wood			climateroom	soil	6	90	prev	270	65	0.9			380		high		28	22	14	high
Overdieck_etal_FunctionalEcology1989	1989	Neopieris	mariana	Neopieris_mariana	C3	wood			climateroom	soil	6	90	prev	350	65	0.9			380		high		28	22	14	high
Overdieck_etal_FunctionalEcology1989	1989	Neopieris	mariana	Neopieris_mariana	C3	wood			climateroom	soil	6	90	prev	650	65	0.9			380		high		28	22	14	high
Poley_etal_FunctionalEcology1995	1995	Bromus	tectorum	Bromus_tectorum	C3	herb			tube	soil	1	103	growth	203.9748							high					high
Poley_etal_FunctionalEcology1995	1995	Bromus	tectorum	Bromus_tectorum	C3	herb			tube	soil	1	103	growth	216.5229							high					high
Poley_etal_FunctionalEcology1995	1995	Bromus	tectorum	Bromus_tectorum	C3	herb			tube	soil	1	103	growth	236.4233							high					high
Poley_etal_FunctionalEcology1995	1995	Bromus	tectorum	Bromus_tectorum	C3	herb			tube	soil	1	103	growth	248.4992							high					high
Poley_etal_FunctionalEcology1995	1995	Bromus	tectorum	Bromus_tectorum	C3	herb			tube	soil	1	103	growth	269.3405							high					high
Poley_etal_FunctionalEcology1995	1995	Bromus	tectorum	Bromus_tectorum	C3	herb			tube	soil	1	103	growth	281.8855							high					high
Poley_etal_FunctionalEcology1995	1995	Bromus	tectorum	Bromus_tectorum	C3	herb			tube	soil	1	103	growth	301.5558							high					high
Poley_etal_FunctionalEcology1995	1995	Bromus	tectorum	Bromus_tectorum	C3	herb			tube	soil	1	103	growth	333.9949							high					high
Poley_etal_FunctionalEcology1995	1995	Bromus	tectorum	Bromus_tectorum	C3	herb			tube	soil	1	103	growth	347.022							high					high
Poley_etal_GCB2002	2002	Bromus	japonicus	Bromus_japonicus	C3	herb			tube	soil	1		growth	210.5297							high					high
Poley_etal_GCB2002	2002	Bromus	japonicus	Bromus_japonicus	C3	herb			tube	soil	1		growth	223.6053							high					high
Poley_etal_GCB2002	2002	Bromus	japonicus	Bromus_japonicus	C3	herb			tube	soil	1		growth	231.48							high					high
Poley_etal_GCB2002	2002	Bromus	japonicus	Bromus_japonicus	C3	herb			tube	soil	1		growth	243.3879							high					high
Poley_etal_GCB2002	2002	Bromus	japonicus	Bromus_japonicus	C3	herb			tube	soil	1		growth	258.4761							high					high
Poley_etal_GCB2002	2002	Bromus	japonicus	Bromus_japonicus	C3	herb			tube	soil	1		growth	269.3785							high					high
Poley_etal_GCB2002	2002	Bromus	japonicus	Bromus_japonicus	C3	herb			tube	soil	1		growth	279.2665							high					high
Poley_etal_GCB2002	2002	Bromus	japonicus	Bromus_japonicus	C3	herb			tube	soil	1		growth	289.1617							high					high
Poley_etal_GCB2002	2002	Bromus	japonicus	Bromus_japonicus	C3	herb			tube	soil	1		growth	310.4514							high					high
Poley_etal_GCB2002	2002	Bromus	japonicus	Bromus_japonicus	C3	herb			tube	soil	1		growth	323.6941							high					high
Poley_etal_GCB2002	2002	Bromus	japonicus	Bromus_japonicus	C3	herb			tube	soil	1		growth	328.7235							high					high
Poley_etal_GCB2002	2002	Bromus	japonicus	Bromus_japonicus	C3	herb			tube	soil	1		growth	336.1015							high					high
Poley_etal_GCB2002	2002	Bromus	japonicus	Bromus_japonicus	C3	herb			tube	soil	1		growth	344.649							high					high
Poley_etal_GCB2002	2002	Bromus	japonicus	Bromus_japonicus	C3	herb			tube	soil	1		growth	356.8869							high					high
Poley_etal_GCB2002	2002	Medicago	lupulina	Medicago_lupulina	C3	herb			tube	soil	1		growth	239.5312							high					high
Poley_etal_GCB2002	2002	Medicago	lupulina	Medicago_lupulina	C3	herb			tube	soil	1		growth	262.3338							high					high
Poley_etal_GCB2002	2002	Medicago	lupulina	Medicago_lupulina	C3	herb			tube	soil	1		growth	269.5447							high					high
Poley_etal_GCB2002	2002	Medicago	lupulina	Medicago_lupulina	C3	herb			tube	soil	1		growth	279.7739							high					high
Poley_etal_GCB2002	2002	Medicago	lupulina	Medicago_lupulina	C3	herb			tube	soil	1		growth	295.53							high					high
Poley_etal_GCB2002	2002	Medicago	lupulina	Medicago_lupulina	C3	herb			tube	soil	1		growth	310.4567							high					high
Poley_etal_GCB2002	2002	Medicago	lupulina	Medicago_lupulina	C3	herb			tube	soil	1		growth	323.8604							high					high
Poley_etal_GCB2002	2002	Medicago	lupulina	Medicago_lupulina	C3	herb			tube	soil	1		growth	328.5544							high					high
Poley_etal_GCB2002	2002	Medicago	lupulina	Medicago_lupulina	C3	herb			tube	soil	1		growth	336.1006							high					high
Poley_etal_GCB2002	2002	Medicago	lupulina	Medicago_lupulina	C3	herb			tube	soil	1		growth	352.8713							high					high
Poley_etal_GCB2002	2002	Medicago	lupulina	Medicago_lupulina	C3	herb			tube	soil	1		growth	356.724							high					high
Poley_etal_GCB2002	2002	Ratibida	columnaris	Ratibida_columnaris	C3	herb			tube	soil	1		growth	210.7012							high					high
Poley_etal_GCB2002	2002	Ratibida	columnaris	Ratibida_columnaris	C3	herb			tube	soil	1		growth	223.1039							high					high
Poley_etal_GCB2002	2002	Ratibida	columnaris	Ratibida_columnaris	C3	herb			tube	soil	1		growth	262.1693							high					high
Poley_etal_GCB2002	2002	Ratibida	columnaris	Ratibida_columnaris	C3	herb			tube	soil	1		growth	276.2542							high					high
Poley_etal_GCB2002	2002	Ratibida	columnaris	Ratibida_columnaris	C3	herb			tube	soil	1		growth	295.5272							high					high
Poley_etal_GCB2002	2002	Ratibida	columnaris	Ratibida_columnaris	C3	herb			tube	soil	1		growth	301.7328							high					high
Poley_etal_GCB2002	2002	Ratibida	columnaris	Ratibida_columnaris	C3	herb			tube	soil	1		growth	307.7702							high					high
Poley_etal_GCB2002	2002	Solanum	dimidiatum	Solanum_dimidiatum	C3	herb			tube	soil	1		growth	223.274							high					high
Poley_etal_GCB2002	2002	Solanum	dimidiatum	Solanum_dimidiatum	C3	herb			tube	soil	1		growth	231.6581							high					high
Poley_etal_GCB2002	2002	Solanum	dimidiatum	Solanum_dimidiatum	C3	herb			tube	soil	1		growth	243.5589							high					high
Poley_etal_GCB2002	2002	Solanum	dimidiatum	Solanum_dimidiatum	C3	herb			tube	soil	1		growth	250.9407							high					high
Poley_etal_GCB2002	2002	Solanum	dimidiatum	Solanum_dimidiatum	C3	herb			tube	soil	1		growth	262.3392							high					high
Poley_etal_GCB2002	2002	Solanum	dimidiatum	Solanum_dimidiatum	C3	herb			tube	soil	1		growth	276.0845							high					high
Poley_etal_GCB2002	2002	Solanum	dimidiatum	Solanum_dimidiatum	C3	herb			tube	soil	1		growth	289.4962							high					high
Poley_etal_GCB2002	2002	Solanum	dimidiatum	Solanum_dimidiatum	C3	herb			tube	soil	1		growth	295.5407							high					high
Poley_etal_GCB2002	2002	Solanum	dimidiatum	Solanum_dimidiatum	C3	herb			tube	soil	1		growth	315.6543							high					high
Poley_etal_GCB2002	2002	Solanum	dimidiatum	Solanum_dimidiatum	C3	herb			tube	soil	1		growth	323.7046							high					high
Poley_etal_GCB2002	2002	Solanum	dimidiatum	Solanum_dimidiatum	C3	herb			tube	soil	1		growth	329.0687							high					high
Poley_etal_GCB2002	2002	Solanum	dimidiatum	Solanum_dimidiatum	C3	herb			tube	soil	1		growth	335.7718							high					high
Poley_etal_GCB2002	2002	Solanum	dimidiatum	Solanum_dimidiatum	C3	herb			tube	soil	1		growth	342.9868							high					high
Poley_etal_GCB2002	2002	Solanum	dimidiatum	Solanum_dimidiatum	C3	herb			tube	soil	1		growth	351.0258							high					high
Poley_etal_GCB2002	2002	Solanum	dimidiatum	Solanum_dimidiatum	C3	herb			tube	soil	1		growth	356.5593							high					high
Poley_etal_GCB2002	2002	Solidago	canadensis	Solidago_canadensis	C3	herb			tube	soil	1		growth	231.1568							high					high
Poley_etal_GCB2002	2002	Solidago	canadensis	Solidago_canadensis	C3	herb			tube	soil	1		growth	251.1085							high					high
Poley_etal_GCB2002	2002	Solidago	canadensis	Solidago_canadensis	C3	herb			tube	soil	1		growth	279.6101							high					high
Poley_etal_GCB2002	2002	Solidago	canadensis	Solidago_canadensis	C3	herb			tube	soil	1		growth	286.1459							high					high
Poley_etal_GCB2002	2002	Solidago	canadensis	Solidago_canadensis	C3	herb			tube	soil	1		growth	323.7076							high					high
Poley_etal_GCB2002	2002	Solidago	canadensis	Solidago_canadensis	C3	herb			tube	soil	1		growth	340.8013							high					high
Poley_etal_GCB2002	2002	Solidago	canadensis	Solidago_canadensis	C3	herb			tube	soil	1		growth	347.0061							high					high
Poley_etal_GCB2002	2002	Solidago	canadensis	Solidago_canadensis	C3	herb			tube	soil	1		growth	351.191							high					high
Possel_etal_GCB2005	2005	Mucuna	pruriens	Mucuna_pruriens	C3	herb			climateroom	soil	3	21	growth	171.5642					400		high		24	18	14	high
Possel_etal_GCB2005	2005	Mucuna	pruriens	Mucuna_pruriens	C3	herb			climateroom	soil	3	21	growth	281.0633					400		high		24	18	14	high
Possel_etal_GCB2005	2005	Mucuna	pruriens	Mucuna_pruriens	C3	herb			climateroom	soil	3	21	growth	375.0086					400		high		24	18	14	high
Possel_etal_GCB2005	2005	Mucuna	pruriens	Mucuna_pruriens	C3	herb			climateroom	soil	3	21	growth	182.2078					400		high		29	24	14	high
Possel_etal_GCB2005	2005	Mucuna	pruriens	Mucuna_pruriens	C3	herb			climateroom	soil	3	21	growth	288.9738					400		high		29	24	14	high
Possel_etal_GCB2005	2005	Mucuna	pruriens	Mucuna_pruriens	C3	herb			climateroom	soil	3	21	growth	367.3455					400		high		29	24	14	high
Possel_etal_GCB2005	2005	Arundo	donax	Arundo_donax	C3	herb			climateroom	soil	3	21	growth	185.4683					400		high		29	24	14	high
Possel_etal_GCB2005	2005	Arundo	donax	Arundo_donax	C3	herb			climateroom	soil	3	21	growth	383.3995					400		high		29	24	14	high
Possel_etal_GCB2005	2005	Mucuna	pruriens	Mucuna_pruriens	C3	herb			climateroom	soil	3	21	growth	180.2923					400		high		24	18	14	high
Possel_etal_GCB2005	2005	Mucuna	pruriens	Mucuna_pruriens	C3	herb			climateroom	soil	3	21	growth	287.0698					400		high		24	18	14	high
Possel_etal_GCB2005	2005	Mucuna	pruriens	Mucuna_pruriens	C3	herb			climateroom	soil	3	21	growth	364.9966					400		high		24	18	14	high
Possel_etal_GCB2005	2005	Mucuna	pruriens	Mucuna_pruriens	C3	herb			climateroom	soil	3	21	growth	169.9828					400		high		29	24	14	high
Possel_etal_GCB2005	2005	Mucuna	pruriens	Mucuna_pruriens	C3	herb			climateroom	soil	3	21	growth	279.3591					400		high		29	24	14	high
Possel_etal_GCB2005	2005	Mucuna	pruriens	Mucuna_pruriens	C3	herb			climateroom	soil	3	21	growth	373.5857					400		high		29	24	14	high
Possel_etal_GCB2005	2005	Arundo	donax	Arundo_donax	C3	herb			climateroom	soil	3	21	growth	183.8197					400		high		29	24	14	high
Possel_etal_GCB2005	2005	Arundo	donax	Arundo_donax	C3	herb			climateroom	soil	3	21	growth	382.3814					400		high		29	24	14	high
Aguera_etal_JournalPlantPhysiology2006	2006	Cucumis	sativus	Cucumis_sativus	C3	herb			climateroom	soil	3	14	prev	100					400		high		25	19	16	high									110	sd	12
Aguera_etal_JournalPlantPhysiology2006	2006	Cucumis	sativus	Cucumis_sativus	C3	herb			climateroom	soil	3	14	prev	400					400		high		25	19	16	high									207	sd	11
Aguera_etal_JournalPlantPhysiology2006	2006	Cucumis	sativus	Cucumis_sativus	C3	herb			climateroom	soil	3	14	prev	1200					400		high		25	19	16	high									339	sd	22
Aguera_etal_JournalPlantPhysiology2006	2006	Cucumis	sativus	Cucumis_sativus	C3	herb			climateroom	soil	10	14	prev	100					400		high		25	19	16	high
Aguera_etal_JournalPlantPhysiology2006	2006	Cucumis	sativus	Cucumis_sativus	C3	herb			climateroom	soil	10	14	prev	400					400		high		25	19	16	high
Aguera_etal_JournalPlantPhysiology2006	2006	Cucumis	sativus	Cucumis_sativus	C3	herb			climateroom	soil	10	14	prev	1200					400		high		25	19	16	high
Overdieck_etal_AngewandteBotanik1988	1988	Vigna	unguiculata	Vigna_unguiculata	C3	herb			climateroom	soil	5	33	growth	270	65				380		low		32	26	14	high
Overdieck_etal_AngewandteBotanik1988	1988	Vigna	unguiculata	Vigna_unguiculata	C3	herb			climateroom	soil	5	33	growth	350	65				380		low		32	26	14	high
Overdieck_etal_AngewandteBotanik1988	1988	Vigna	unguiculata	Vigna_unguiculata	C3	herb			climateroom	soil	5	33	growth	650	65				380		low		32	26	14	high
Overdieck_etal_AngewandteBotanik1988	1988	Abelmoschus	esculentus	Abelmoschus_esculentus	C3	herb			climateroom	soil	5	33	growth	270	65				380		low		32	26	14	high
Overdieck_etal_AngewandteBotanik1988	1988	Abelmoschus	esculentus	Abelmoschus_esculentus	C3	herb			climateroom	soil	5	33	growth	350	65				380		low		32	26	14	high
Overdieck_etal_AngewandteBotanik1988	1988	Abelmoschus	esculentus	Abelmoschus_esculentus	C3	herb			climateroom	soil	5	33	growth	650	65				380		low		32	26	14	high
Overdieck_etal_AngewandteBotanik1988	1988	Raphanus	sativus	Raphanus_sativus	C3	herb			climateroom	soil	5	33	growth	270	65				380		low		32	26	14	high
Overdieck_etal_AngewandteBotanik1988	1988	Raphanus	sativus	Raphanus_sativus	C3	herb			climateroom	soil	5	33	growth	350	65				380		low		32	26	14	high
Overdieck_etal_AngewandteBotanik1988	1988	Raphanus	sativus	Raphanus_sativus	C3	herb			climateroom	soil	5	33	growth	650	65				380		low		32	26	14	high
Luo_etal_GCB1998	1998	Glycine	max	Glycine_max	C3	herb			climateroom	soil	5	42	growth	280	66						high		28	22	12	high
Luo_etal_GCB1999	1999	Glycine	max	Glycine_max	C3	herb			climateroom	soil	5	42	growth	350	66						high		28	22	12	high
Polley_etal_Int.Jour.Plant.scie1992	1992	Avena	sativa	Avena_sativa	C3	herb			tube	soil	1	42	prev	152.7835							high					high									6.6058			y
Polley_etal_Int.Jour.Plant.scie1992	1992	Avena	sativa	Avena_sativa	C3	herb			tube	soil	1	42	prev	167.7386							high					high									8.6381			y
Polley_etal_Int.Jour.Plant.scie1992	1992	Avena	sativa	Avena_sativa	C3	herb			tube	soil	1	42	prev	169.008							high					high									5.9727			y
Polley_etal_Int.Jour.Plant.scie1992	1992	Avena	sativa	Avena_sativa	C3	herb			tube	soil	1	42	prev	171.8946							high					high									8.1309			y
Polley_etal_Int.Jour.Plant.scie1992	1992	Avena	sativa	Avena_sativa	C3	herb			tube	soil	1	42	prev	173.8288							high					high									9.7812			y
Polley_etal_Int.Jour.Plant.scie1992	1992	Avena	sativa	Avena_sativa	C3	herb			tube	soil	1	42	prev	180.7182							high					high									8.1318			y
Polley_etal_Int.Jour.Plant.scie1992	1992	Avena	sativa	Avena_sativa	C3	herb			tube	soil	1	42	prev	183.1198							high					high									9.8456			y
Polley_etal_Int.Jour.Plant.scie1992	1992	Avena	sativa	Avena_sativa	C3	herb			tube	soil	1	42	prev	185.3858							high					high									8.64			y
Polley_etal_Int.Jour.Plant.scie1992	1992	Avena	sativa	Avena_sativa	C3	herb			tube	soil	1	42	prev	187.0872							high					high									5.2767			y
Polley_etal_Int.Jour.Plant.scie1992	1992	Avena	sativa	Avena_sativa	C3	herb			tube	soil	1	42	prev	198.9005							high					high									9.6569			y
Polley_etal_Int.Jour.Plant.scie1992	1992	Avena	sativa	Avena_sativa	C3	herb			tube	soil	1	42	prev	201.734							high					high									10.6726			y
Polley_etal_Int.Jour.Plant.scie1992	1992	Avena	sativa	Avena_sativa	C3	herb			tube	soil	1	42	prev	212.3002							high					high									8.1985			y
Polley_etal_Int.Jour.Plant.scie1992	1992	Avena	sativa	Avena_sativa	C3	herb			tube	soil	1	42	prev	214.8963							high					high									14.101			y
Polley_etal_Int.Jour.Plant.scie1992	1992	Avena	sativa	Avena_sativa	C3	herb			tube	soil	1	42	prev	218.0322							high					high									11.6263			y
Polley_etal_Int.Jour.Plant.scie1992	1992	Avena	sativa	Avena_sativa	C3	herb			tube	soil	1	42	prev	221.3183							high					high									12.3881			y
Polley_etal_Int.Jour.Plant.scie1992	1992	Avena	sativa	Avena_sativa	C3	herb			tube	soil	1	42	prev	232.0673							high					high									13.849			y
Polley_etal_Int.Jour.Plant.scie1992	1992	Avena	sativa	Avena_sativa	C3	herb			tube	soil	1	42	prev	235.644							high					high									10.8666			y
Polley_etal_Int.Jour.Plant.scie1992	1992	Avena	sativa	Avena_sativa	C3	herb			tube	soil	1	42	prev	237.4839							high					high									10.486			y
Polley_etal_Int.Jour.Plant.scie1992	1992	Avena	sativa	Avena_sativa	C3	herb			tube	soil	1	42	prev	242.0866							high					high									9.5979			y
Polley_etal_Int.Jour.Plant.scie1992	1992	Avena	sativa	Avena_sativa	C3	herb			tube	soil	1	42	prev	250.2201							high					high									14.7393			y
Polley_etal_Int.Jour.Plant.scie1992	1992	Avena	sativa	Avena_sativa	C3	herb			tube	soil	1	42	prev	254.6696							high					high									10.5513			y
Polley_etal_Int.Jour.Plant.scie1992	1992	Avena	sativa	Avena_sativa	C3	herb			tube	soil	1	42	prev	257.4117							high					high									9.5996			y
Polley_etal_Int.Jour.Plant.scie1992	1992	Avena	sativa	Avena_sativa	C3	herb			tube	soil	1	42	prev	261.5884							high					high									9.5366			y
Polley_etal_Int.Jour.Plant.scie1992	1992	Avena	sativa	Avena_sativa	C3	herb			tube	soil	1	42	prev	274.0623							high					high									8.1417			y
Polley_etal_Int.Jour.Plant.scie1992	1992	Avena	sativa	Avena_sativa	C3	herb			tube	soil	1	42	prev	278.2962							high					high									19.3117			y
Polley_etal_Int.Jour.Plant.scie1992	1992	Avena	sativa	Avena_sativa	C3	herb			tube	soil	1	42	prev	282.3902							high					high									17.4717			y
Polley_etal_Int.Jour.Plant.scie1992	1992	Avena	sativa	Avena_sativa	C3	herb			tube	soil	1	42	prev	286.023							high					high									15.6951			y
Polley_etal_Int.Jour.Plant.scie1992	1992	Avena	sativa	Avena_sativa	C3	herb			tube	soil	1	42	prev	296.5892							high					high									13.2212			y
Polley_etal_Int.Jour.Plant.scie1992	1992	Avena	sativa	Avena_sativa	C3	herb			tube	soil	1	42	prev	296.232							high					high
Polley_etal_Int.Jour.Plant.scie1992	1992	Avena	sativa	Avena_sativa	C3	herb			tube	soil	1	42	prev	297.4067							high					high
Polley_etal_Int.Jour.Plant.scie1992	1992	Avena	sativa	Avena_sativa	C3	herb			tube	soil	1	42	prev	300.0404							high					high									17.537			y
Polley_etal_Int.Jour.Plant.scie1992	1992	Avena	sativa	Avena_sativa	C3	herb			tube	soil	1	42	prev	304.3691							high					high									10.7469			y
Polley_etal_Int.Jour.Plant.scie1992	1992	Avena	sativa	Avena_sativa	C3	herb			tube	soil	1	42	prev	308.6105							high					high									12.0801			y
Polley_etal_Int.Jour.Plant.scie1992	1992	Avena	sativa	Avena_sativa	C3	herb			tube	soil	1	42	prev	319.6482							high					high									19.7603			y
Polley_etal_Int.Jour.Plant.scie1992	1992	Avena	sativa	Avena_sativa	C3	herb			tube	soil	1	42	prev	323.5521							high					high									23.8224			y
Polley_etal_Int.Jour.Plant.scie1992	1992	Avena	sativa	Avena_sativa	C3	herb			tube	soil	1	42	prev	323.3527							high					high
Polley_etal_Int.Jour.Plant.scie1992	1992	Avena	sativa	Avena_sativa	C3	herb			tube	soil	1	42	prev	323.4682							high					high
Polley_etal_Int.Jour.Plant.scie1992	1992	Avena	sativa	Avena_sativa	C3	herb			tube	soil	1	42	prev	328.0222							high					high									20.0785			y
Polley_etal_Int.Jour.Plant.scie1992	1992	Avena	sativa	Avena_sativa	C3	herb			tube	soil	1	42	prev	331.8582							high					high									22.6808			y
Polley_etal_Int.Jour.Plant.scie1992	1992	Avena	sativa	Avena_sativa	C3	herb			tube	soil	1	42	prev	340.6947							high					high
Polley_etal_Int.Jour.Plant.scie1992	1992	Brassica	kaber	Brassica_kaber	C3	herb			tube	soil	1	42	prev	142.3721							high					high
Polley_etal_Int.Jour.Plant.scie1992	1992	Brassica	kaber	Brassica_kaber	C3	herb			tube	soil	1	42	prev	142.9308							high					high
Polley_etal_Int.Jour.Plant.scie1992	1992	Brassica	kaber	Brassica_kaber	C3	herb			tube	soil	1	42	prev	144.7346							high					high
Polley_etal_Int.Jour.Plant.scie1992	1992	Brassica	kaber	Brassica_kaber	C3	herb			tube	soil	1	42	prev	146.66							high					high
Polley_etal_Int.Jour.Plant.scie1992	1992	Brassica	kaber	Brassica_kaber	C3	herb			tube	soil	1	42	prev	157.7237							high					high
Polley_etal_Int.Jour.Plant.scie1992	1992	Brassica	kaber	Brassica_kaber	C3	herb			tube	soil	1	42	prev	160.4578							high					high									9.8432			y
Polley_etal_Int.Jour.Plant.scie1992	1992	Brassica	kaber	Brassica_kaber	C3	herb			tube	soil	1	42	prev	166.5368							high					high									10.5419			y
Polley_etal_Int.Jour.Plant.scie1992	1992	Brassica	kaber	Brassica_kaber	C3	herb			tube	soil	1	42	prev	168.5213							high					high									13.2076			y
Polley_etal_Int.Jour.Plant.scie1992	1992	Brassica	kaber	Brassica_kaber	C3	herb			tube	soil	1	42	prev	170.0465							high					high									16.0002			y
Polley_etal_Int.Jour.Plant.scie1992	1992	Brassica	kaber	Brassica_kaber	C3	herb			tube	soil	1	42	prev	184.8772							high					high									14.8594			y
Polley_etal_Int.Jour.Plant.scie1992	1992	Brassica	kaber	Brassica_kaber	C3	herb			tube	soil	1	42	prev	187.2411							high					high									15.6846			y
Polley_etal_Int.Jour.Plant.scie1992	1992	Brassica	kaber	Brassica_kaber	C3	herb			tube	soil	1	42	prev	190.9828							high					high									16.1293			y
Polley_etal_Int.Jour.Plant.scie1992	1992	Brassica	kaber	Brassica_kaber	C3	herb			tube	soil	1	42	prev	199.9026							high					high									17.9072			y
Polley_etal_Int.Jour.Plant.scie1992	1992	Brassica	kaber	Brassica_kaber	C3	herb			tube	soil	1	42	prev	219.8113							high					high									15.942			y
Polley_etal_Int.Jour.Plant.scie1992	1992	Brassica	kaber	Brassica_kaber	C3	herb			tube	soil	1	42	prev	221.8282							high					high									19.3057			y
Polley_etal_Int.Jour.Plant.scie1992	1992	Brassica	kaber	Brassica_kaber	C3	herb			tube	soil	1	42	prev	224.3591							high					high									13.7212			y
Polley_etal_Int.Jour.Plant.scie1992	1992	Brassica	kaber	Brassica_kaber	C3	herb			tube	soil	1	42	prev	229.6583							high					high									17.6564			y
Polley_etal_Int.Jour.Plant.scie1992	1992	Brassica	kaber	Brassica_kaber	C3	herb			tube	soil	1	42	prev	232.6322							high					high									21.5915			y
Polley_etal_Int.Jour.Plant.scie1992	1992	Brassica	kaber	Brassica_kaber	C3	herb			tube	soil	1	42	prev	236.2616							high					high									19.6246			y
Polley_etal_Int.Jour.Plant.scie1992	1992	Brassica	kaber	Brassica_kaber	C3	herb			tube	soil	1	42	prev	251.7741							high					high
Polley_etal_Int.Jour.Plant.scie1992	1992	Brassica	kaber	Brassica_kaber	C3	herb			tube	soil	1	42	prev	255.0286							high					high
Polley_etal_Int.Jour.Plant.scie1992	1992	Brassica	kaber	Brassica_kaber	C3	herb			tube	soil	1	42	prev	257.5006							high					high									16.2633			y
Polley_etal_Int.Jour.Plant.scie1992	1992	Brassica	kaber	Brassica_kaber	C3	herb			tube	soil	1	42	prev	260.619							high					high									23.308			y
Polley_etal_Int.Jour.Plant.scie1992	1992	Brassica	kaber	Brassica_kaber	C3	herb			tube	soil	1	42	prev	264.495							high					high									16.6448			y
Polley_etal_Int.Jour.Plant.scie1992	1992	Brassica	kaber	Brassica_kaber	C3	herb			tube	soil	1	42	prev	268.5701							high					high
Polley_etal_Int.Jour.Plant.scie1992	1992	Brassica	kaber	Brassica_kaber	C3	herb			tube	soil	1	42	prev	272.0137							high					high									18.2955			y
Polley_etal_Int.Jour.Plant.scie1992	1992	Brassica	kaber	Brassica_kaber	C3	herb			tube	soil	1	42	prev	275.6061							high					high									25.5308			y
Polley_etal_Int.Jour.Plant.scie1992	1992	Brassica	kaber	Brassica_kaber	C3	herb			tube	soil	1	42	prev	279.4243							high					high									27.6255			y
Polley_etal_Int.Jour.Plant.scie1992	1992	Brassica	kaber	Brassica_kaber	C3	herb			tube	soil	1	42	prev	305.7781							high					high									34.2285			y
Polley_etal_Int.Jour.Plant.scie1992	1992	Brassica	kaber	Brassica_kaber	C3	herb			tube	soil	1	42	prev	308.2559							high					high									27.5016			y
Polley_etal_Int.Jour.Plant.scie1992	1992	Brassica	kaber	Brassica_kaber	C3	herb			tube	soil	1	42	prev	311.7732							high					high									23.123			y
Polley_etal_Int.Jour.Plant.scie1992	1992	Brassica	kaber	Brassica_kaber	C3	herb			tube	soil	1	42	prev	315.4794							high					high									22.8061			y
Polley_etal_Int.Jour.Plant.scie1992	1992	Brassica	kaber	Brassica_kaber	C3	herb			tube	soil	1	42	prev	319.6743							high					high									22.9969			y
Polley_etal_Int.Jour.Plant.scie1992	1992	Brassica	kaber	Brassica_kaber	C3	herb			tube	soil	1	42	prev	323.6862							high					high									19.253			y
Polley_etal_Int.Jour.Plant.scie1992	1992	Brassica	kaber	Brassica_kaber	C3	herb			tube	soil	1	42	prev	330.2173							high					high
Polley_etal_Int.Jour.Plant.scie1992	1992	Brassica	kaber	Brassica_kaber	C3	herb			tube	soil	1	42	prev	330.6632							high					high
Polley_etal_Int.Jour.Plant.scie1992	1992	Brassica	kaber	Brassica_kaber	C3	herb			tube	soil	1	42	prev	337.662							high					high
Polley_etal_Int.Jour.Plant.scie1992	1992	Brassica	kaber	Brassica_kaber	C3	herb			tube	soil	1	42	prev	339.4671							high					high
Vogan_Sage_Oecologia2012	2012	Flaveria	robusta	Flaveria_robusta	C3	herb			greenhouse	soil	3		prev	180		4			561		high		37	29	14	high
Vogan_Sage_Oecologia2012	2012	Flaveria	robusta	Flaveria_robusta	C3	herb			greenhouse	soil	3		prev	380		4			561		high		37	29	14	high
Vogan_Sage_Oecologia2012	2012	Alternanthera	sessilis	Alternanthera_sessilis	C3	herb			greenhouse	soil	3		prev	180		4			561		high		37	29	14	high
Vogan_Sage_Oecologia2012	2012	Alternanthera	sessilis	Alternanthera_sessilis	C3	herb			greenhouse	soil	3		prev	380		4			561		high		37	29	14	high
Vogan_Sage_Oecologia2012	2012	Heliotropium	calcicola	Heliotropium_calcicola	C3	herb			greenhouse	soil	3		prev	180		4			561		high		37	29	14	high
Vogan_Sage_Oecologia2012	2012	Heliotropium	calcicola	Heliotropium_calcicola	C3	herb			greenhouse	soil	3		prev	380		4			561		high		37	29	14	high
Vogan_Sage_Oecologia2012	2012	Flaveria	ramosissima	Flaveria_ramosissima	C4	herb			greenhouse	soil	3		prev	180		4			561		high		37	29	14	high
Vogan_Sage_Oecologia2012	2012	Flaveria	ramosissima	Flaveria_ramosissima	C4	herb			greenhouse	soil	3		prev	380		4			561		high		37	29	14	high
Vogan_Sage_Oecologia2012	2012	Alternanthera	tenella	Alternanthera_tenella	C4	herb			greenhouse	soil	3		prev	180		4			561		high		37	29	14	high
Vogan_Sage_Oecologia2012	2012	Alternanthera	tenella	Alternanthera_tenella	C4	herb			greenhouse	soil	3		prev	380		4			561		high		37	29	14	high
Vogan_Sage_Oecologia2012	2012	Heliotropium	convovulaceum	Heliotropium_convovulaceum	C4	herb			greenhouse	soil	3		prev	180		4			561		high		37	29	14	high
Vogan_Sage_Oecologia2012	2012	Heliotropium	convovulaceum	Heliotropium_convovulaceum	C4	herb			greenhouse	soil	3		prev	380		4			561		high		37	29	14	high
Vogan_Sage_Oecologia2012	2012	Flaveria	bidentis	Flaveria_bidentis	C4	herb			greenhouse	soil	3		prev	180		4			561		high		37	29	14	high
Vogan_Sage_Oecologia2012	2012	Flaveria	bidentis	Flaveria_bidentis	C4	herb			greenhouse	soil	3		prev	380		4			561		high		37	29	14	high
Vogan_Sage_Oecologia2012	2012	Alternanthera	caracasana	Alternanthera_caracasana	C4	herb			greenhouse	soil	3		prev	180		4			561		high		37	29	14	high
Vogan_Sage_Oecologia2012	2012	Alternanthera	caracasana	Alternanthera_caracasana	C4	herb			greenhouse	soil	3		prev	380		4			561		high		37	29	14	high
Vogan_Sage_Oecologia2012	2012	Heliotropium	texanum	Heliotropium_texanum	C4	herb			greenhouse	soil	3		prev	180		4			561		high		37	29	14	high
Vogan_Sage_Oecologia2012	2012	Heliotropium	texanum	Heliotropium_texanum	C4	herb			greenhouse	soil	3		prev	380		4			561		high		37	29	14	high
[truncated: 69 more columns]
