# Supplementary material for: Meta-analysis reveals profound responses of plant traits to glacial CO2 levels
Source: Ecol Evol. 2013 Oct 18;3(13):4525–35. doi: 10.1002/ece3.836 (PMC3856751; doi:10.1002/ece3.836)
Supplement: Supplementary file 4 [file ece30003-4525-SD4.xlsx]

## Sheet: Supp publ
Reference	Species	Form	C3/C4	SLA	gs	DW	Amax	Anet	WUE	PNUE	r/s ratio	Ci/Ca	% Leaf N	% Leaf mass	Root DW	Leaf DW	Chlorophyll	Leaf N	% Stem mass	# Stomata	Stem DW	RuBisCO	Shoot DW	Pore size
Aguera et al 2006	Cucumis sativus	herb	C3	v	v			v															v
Allen et al 1991	Glycine max	herb	C3	x		x										x					x
Baker et al 1990	Oryza sativa	herb	C3				v		x
Bunce et al 2001	Abutilon theophrasti	herb	C3	x		v		v
	Chenopodium album	herb	C3	x		v		v
	Datura stramonium	herb	C3	x		v		v
	Xanthium strumarium	herb	C3	x		v		v
Campbell et al 2005	Nicotiana tabacum	herb	C3	v			v										v					v	v
Campbell et al 2006	Lupinus albus	herb	C3	v	v		v					v	v				v	x				v
Cowling and Sage 1998	Phaseolus vulgaris	herb	C3	v	v	v		v	v		v	v					v	v
Cunniff et al 2008	Hordeum spontaneum	herb	C3	v	v	v	v		v		v
	Panicum miliaceum	herb	C4	v	v	v	v		v		v
	Penisetum violaceum	herb	C4	v	v	v	v		v		v
	Setaria viridis	herb	C4	v	v	v	v		v		v
	Sorghum arundinaceum	herb	C4	v	v	v	v		v		v
	Zea mays	herb	C4	v	v	v	v		v		v
Dippery et al 1995	Abutilon theophrasti	herb	C3	x							v				v	v					v
	Amaranthus retroflexus	herb	C3	x							v				v	v					v
Ghannoum et al 2010	Eucalyptus saligna	wood	C3	x	x	x	x					x	x	x					x
	Eucalyptus sideroxylon	wood	C3	x	x	x	x					x	x	x					x
Gonzalez-Meler et al 2009	Arabidopsis thaliana	herb	C3									v	v
Hovenden and Schimanski 2000	Nothofagus cunninghamii	wood	C3	v		v								v	v	v			v	v	v
Kgope et al 2010	Acacia karroo	wood	C3				v																v
	Acacia nilotica	wood	C3				v																v
	Themeda triandra	herb	C4																				v
Lewis et al 2010	Populus deltoides	wood	C3	v		v	v							v					v
Luo et al 1998	Glycine max	herb	C3	v				v					v
Maherali et al 2002	Bothriochloa ischaemum	herb	C4		v															v				v
	Bromus japonicus	herb	C3		v															v				v
	Solanum dimidiatum	herb	C3		v															v				v
Mohan et al 2004	Acer rubrum	wood	C3			x
Overdieck et al 1989	Neopieris mariana	herb	C3				v		v
Overdieck et al 1988	Vigna unguiculata	herb	C3	v		x							v
	Abelmoschus esculentus	herb	C3	v		x							v
	Raphanus sativus	herb	C3	v		x							v
Polley et al 1993	Triticum aestivum	herb	C3		x			x
Polley et al 1992	Avena sativa	herb	C3					x															x
	Brassica kaber	herb	C3					x															x
Polley et al 1994	Prosopis glandulosa	wood	C3			x		x	x			x			x
	Schizachyrium scoparium	herb	C4					x	x
Poley et al 1995	Bromus tectorum	herb	C3						x
Poley et al 2002	Bromus japonicus	herb	C3						x
	Medicago lupulina	herb	C3						x
	Ratibida columnaris	herb	C3						x
	Solanum dimidiatum	herb	C3						x
	Solidago canadensis	herb	C3						x
Possel et al 2005	Mucuna pruriens	herb	C3	v		v							v
	Arundo donax	herb	C3	v		v							v
Possel and Hewitt 2009	Acacia nigriscens	wood	C3	v	v		v			v		v	v					v
Sage and Reid 1992	Phaseolus vulgaris	herb	C3		v			v
Tissue et al 1995	Abutilon theophrasti	herb	C3	v				v									v	v				v
	Amaranthus retroflexus	herb	C3	v				v									v	v				v
Tonsor and Scheiner 2007	Arabidopsis thaliana	herb	C3										v	v	v	v
Vogan and Sage 2012	Flaveria robusta	herb	C3					v	v	v
	Alternanthera sessilis	herb	C3					v	v	v
	Heliotropium calcicola	herb	C3					v	v	v
	Flaveria ramosissima	herb	C4					v	v	v
	Alternanthera tenella	herb	C4					v	v	v
	Heliotropium convovulaceum	herb	C4					v	v	v
	Flaveria bidentis	herb	C4					v	v	v
	Alternanthera caracasana	herb	C4					v	v	v
	Heliotropium texanum	herb	C4					v	v	v
Ward et al 1999	Abutilon theophrasti	herb	C3		v	v		v
	Amaranthus retroflexus	herb	C3		v	v		v
Ward et al 2008	Abutilon theophrasti	herb	C3	v	v	v		v
	Amaranthus retroflexus	herb	C3	v	v	v		v
Ward and Strain 1997	Arabidopsis thaliana	herb	C3			v
